# Supplementary material for: Leaf‐associated fungal and viral communities of wild plant populations differ between cultivated and natural ecosystems
Source: Plant Environ Interact. 2021 Mar 25;2(2):87–99. doi: 10.1002/pei3.10043 (PMC10168098; doi:10.1002/pei3.10043)
Supplement: Supplementary file 2 — Table S1‐7 [file PEI3-2-87-s002.xlsx]

## Sheet: Table S1
Table S1. Information of sampling site and collected plant species/individuals. The values in the table represent the number of individuals collected for each plant species. The total number of plant species and individual plants for each site were indicated at the bottom of the table.
Site	Cul-1	Cul-2	Nat-1	Nat-2
Ecosystem_type*	Cultivated	Cultivated	Natural	Natural
Region	Bordeaux	Bergerac	Bordeaux	Bergerac
Sampling_date	May-2017	July-2017	April-2017	July-2017
Coordinates	44°46'50.9"N 0°33'24.6"W	44°50'30.4"N 0°25'34.8"E	44°47'19.7"N 0°34'32.7"W	44°51'56.7"N 0°17'36.1"E
Ajuga reptans				7
Anisantha sterilis	5
Anthriscus sylvestris	5	6		7
Arrhenatherum elatius	5
Artemisia vulgaris	5		6
Avena fatua		6	6
Bromus catharticus		6
Bryonia dioica				7
Capsella bursa pastoris	5
Carduus tenuiflorus				7
Centaurea nigra				7
Ceratochloa cathartica	5
Chenopodium album	5	6
Convolvulus arvensis	5	6	6
Coronopus didymus	5
Cruciata laevipes				7
Dactylis glomerata			6	7
Daucus carota			6
Erigeron canadensis	5	6	6	7
Ervilia hirsuta	5
Ervum tetraspermum			6
Euphorbia cyparissias				7
Fragaria vesca				7
Galium aparine	5	6
Galium mollugo			6
Geranium dissectum				7
Geranium robertianum			6
Geranium rotundifolium	5		6
Helminthotheca echioides	5	6	6
Holcus lanatus		6	6	7
Hordeum murinum	5
Hypericum perforatum			6	7
Jacobaea vulgaris			6
Lactuca serriola		6	6
Lactuca virosa	5
Leucanthemum vulgare			6
Malva neglecta	5	6	6
Matricaria inodora	5
Medicago arabica	5
Medicago lupulina	5	6
Medicago maculata			6
Medicago sativa		6
Mentha sp.	5	6		7
Mercurialis annua	5
Myosotis arvensis		6
Myosotis intermedia			6
Oxalis corniculata		6
Papaver rhoeas	5	6
Persicaria maculosa		6
Phytolacca americana	5	6
Plantago lanceolata	5	6	6	7
Plantago major	5	6
Poa trivialis	5	6
Polygonum aviculare	5	6
Prunella vulgaris				7
Pulmonaria longifolia				7
Ranunculus acris				7
Raphanus raphanistrum	5		6
Rubus fruticosus	5		6	7
Rumex acetosella			6	7
Rumex crispus	5	6	6	7
Salvia pratensis			6
Senecio inaequidens	5		6
Senecio vulgaris		6
Silene latifolia	5	6	6	7
Silene vulgaris				7
Solanum villosum	5
Sonchus oleraceus	5	6	6	7
Stellaria graminea				7
Taraxacum officinale		6	6
Trifolium arvense		6	6
Trifolium incarnatum	5
Trifolium pratense		6	6	7
Trifolium repens		6	6	7
Tripleurospermum inodorum		6
Urtica dioica	5	6		7
Urtica urens	5
Veronica chamaedrys				7
Veronica persica	5	6
Vicia sativa	5		6
Total number of plant species	40	34	33	29
Total number of individual plants	200	204	198	203
* Cul-1 and Cul-2 were cultivated, horticultural agro-ecosystems in which vegetable crops were grown. The Cul-1 site harbored a large range of crops, including lettuce, spinach, pepper, turnip, while the Cul-2 site mostly had carrots. Nat-1 and Nat-2 were natural, dry grasslands. The Cul-1 and Nat-1 sites were in the Bordeaux region and were sampled in May and April. The Cul-2 and Nat-2 were in t…

## Sheet: Table S2
Table S2. The plant species and the number of individuals used to assemble the multi-species pools for double-stranded RNA(dsRNA) and DNA extractions.
Pool_ID	Cul-1_Pool-1	Cul-1_Pool-2	Cul-1_Pool-3	Cul-1_Pool-4	Cul-2_Pool-1	Cul-2_Pool-2	Cul-2_Pool-3	Cul-2_Pool-4	Nat-1_Pool-1	Nat-1_Pool-2	Nat-1_Pool-3	Nat-1_Pool-4	Nat-2_Pool-1	Nat-2_Pool-2	Nat-2_Pool-3	Nat-2_Pool-4
Ajuga reptans																7
Anisantha sterilis				5
Anthriscus sylvestris				5				6						7
Arrhenatherum elatius				5
Artemisia vulgaris	5										6
Avena fatua								6	6
Bromus catharticus							6
Bryonia dioica															7
Capsella bursa pastoris		5
Carduus tenuiflorus													7
Centaurea nigra														7
Ceratochloa cathartica				5
Chenopodium album		5						6
Convolvulus arvensis			5			6				6
Coronopus didymus		5
Cruciata laevipes													7
Dactylis glomerata									6				7
Daucus carota										6
Erigeron canadensis		5			6					6					7
Ervilia hirsuta		5
Ervum tetraspermum											6
Euphorbia cyparissias														7
Fragaria vesca																7
Galium aparine			5			6
Galium mollugo									6
Geranium dissectum															7
Geranium robertianum											6
Geranium rotundifolium	5								6
Helminthotheca echioides				5				6		6
Holcus lanatus							6					6		7
Hordeum murinum			5
Hypericum perforatum												6		7
Jacobaea vulgaris										6
Lactuca serriola						6						6
Lactuca virosa		5
Leucanthemum vulgare									6
Malva neglecta	5					6				6
Matricaria inodora		5
Medicago arabica	5
Medicago lupulina	5					6
Medicago maculata											6
Medicago sativa						6
Mentha sp.			5		6									7
Mercurialis annua			5
Myosotis arvensis							6
Myosotis intermedia												6
Oxalis corniculata								6
Papaver rhoeas	5				6
Persicaria maculosa						6
Phytolacca americana		5			6
Plantago lanceolata	5						6		6							7
Plantago major			5				6
Poa trivialis				5				6
Polygonum aviculare				5				6
Prunella vulgaris															7
Pulmonaria longifolia																7
Ranunculus acris														7
Raphanus raphanistrum			5						6
Rubus fruticosus			5									6	7
Rumex acetosella										6			7
Rumex crispus			5				6				6					7
Salvia pratensis									6
Senecio inaequidens			5									6
Senecio vulgaris					6
Silene latifolia				5		6					6				7
Silene vulgaris													7
Solanum villosum	5
Sonchus oleraceus	5						6				6					7
Stellaria graminea															7
Taraxacum officinale							6					6
Trifolium arvense								6		6
Trifolium incarnatum				5
Trifolium pratense								6				6				7
Trifolium repens								6				6				7
Tripleurospermum inodorum					6
Urtica dioica		5			6										7
Urtica urens		5
Veronica chamaedrys													7
Veronica persica	5				6
Vicia sativa				5							6

## Sheet: Table S3
Table S3. Metadata of samples (libraries) including both methodological variables and ecological variables.
ID	Sample_pool	Sample_type	Site	Ecosystem_type	Region	Sampling_date	Extraction_kit	No.of individual plants	No. of plant species	Sequencing_Depth_ITS1	Observed_ASVs	InvSimpson
ITS1-1D	Cul-1_Pool-1	Plant	Cul-1	Cultivated	Bordeaux	May	Dneasy	50	10	38934	123	10.7443
ITS1-1P	Cul-1_Pool-1	Plant	Cul-1	Cultivated	Bordeaux	May	Power-soil	50	10	41982	91	9.96168
ITS1-2D	Cul-1_Pool-2	Plant	Cul-1	Cultivated	Bordeaux	May	Dneasy	50	10	22791	125	13.0256
ITS1-2P	Cul-1_Pool-2	Plant	Cul-1	Cultivated	Bordeaux	May	Power-soil	50	10	29738	125	12.0001
ITS1-3D	Cul-1_Pool-3	Plant	Cul-1	Cultivated	Bordeaux	May	Dneasy	50	10	36412	152	16.5361
ITS1-3P	Cul-1_Pool-3	Plant	Cul-1	Cultivated	Bordeaux	May	Power-soil	50	10	42862	126	17.2532
ITS1-4D	Cul-1_Pool-4	Plant	Cul-1	Cultivated	Bordeaux	May	Dneasy	50	10	28320	78	5.51845
ITS1-4P	Cul-1_Pool-4	Plant	Cul-1	Cultivated	Bordeaux	May	Power-soil	50	10	37402	88	5.83256
ITS1-9D	Cul-2_Pool-1	Plant	Cul-2	Cultivated	Bergerac	July	Dneasy	48	8	28750	111	7.27591
ITS1-9P	Cul-2_Pool-1	Plant	Cul-2	Cultivated	Bergerac	July	Power-soil	48	8	32414	123	5.078
ITS1-10D	Cul-2_Pool-2	Plant	Cul-2	Cultivated	Bergerac	July	Dneasy	48	8	27536	91	1.92568
ITS1-10P	Cul-2_Pool-2	Plant	Cul-2	Cultivated	Bergerac	July	Power-soil	48	8	41907	109	3.23589
ITS1-11D	Cul-2_Pool-3	Plant	Cul-2	Cultivated	Bergerac	July	Dneasy	48	8	45021	116	5.36492
ITS1-11P	Cul-2_Pool-3	Plant	Cul-2	Cultivated	Bergerac	July	Power-soil	48	8	37388	148	5.85314
ITS1-12D	Cul-2_Pool-4	Plant	Cul-2	Cultivated	Bergerac	July	Dneasy	60	10	23227	124	8.89511
ITS1-12P	Cul-2_Pool-4	Plant	Cul-2	Cultivated	Bergerac	July	Power-soil	60	10	38639	140	10.0139
ITS1-13D	Nat-1_Pool-1	Plant	Nat-1	Natural	Bordeaux	April	Dneasy	48	8	40116	218	25.0023
ITS1-13P	Nat-1_Pool-1	Plant	Nat-1	Natural	Bordeaux	April	Power-soil	48	8	38532	223	22.3553
ITS1-14D	Nat-1_Pool-2	Plant	Nat-1	Natural	Bordeaux	April	Dneasy	48	8	31115	184	10.8177
ITS1-14P	Nat-1_Pool-2	Plant	Nat-1	Natural	Bordeaux	April	Power-soil	48	8	29912	206	14.5512
ITS1-15D	Nat-1_Pool-3	Plant	Nat-1	Natural	Bordeaux	April	Dneasy	48	8	39050	253	19.083
ITS1-15P	Nat-1_Pool-3	Plant	Nat-1	Natural	Bordeaux	April	Power-soil	48	8	43568	241	14.221
ITS1-16D	Nat-1_Pool-4	Plant	Nat-1	Natural	Bordeaux	April	Dneasy	54	9	27654	167	12.1972
ITS1-16P	Nat-1_Pool-4	Plant	Nat-1	Natural	Bordeaux	April	Power-soil	54	9	38926	278	18.446
ITS1-5D	Nat-2_Pool-1	Plant	Nat-2	Natural	Bergerac	July	Dneasy	49	7	32004	208	21.1997
ITS1-5P	Nat-2_Pool-1	Plant	Nat-2	Natural	Bergerac	July	Power-soil	49	7	36015	239	23.5484
ITS1-6D	Nat-2_Pool-2	Plant	Nat-2	Natural	Bergerac	July	Dneasy	49	7	36529	156	12.2885
ITS1-6P	Nat-2_Pool-2	Plant	Nat-2	Natural	Bergerac	July	Power-soil	49	7	27703	119	14.631
ITS1-7D	Nat-2_Pool-3	Plant	Nat-2	Natural	Bergerac	July	Dneasy	49	7	35937	224	28.9267
ITS1-7P	Nat-2_Pool-3	Plant	Nat-2	Natural	Bergerac	July	Power-soil	49	7	38412	225	30.0559
ITS1-8D	Nat-2_Pool-4	Plant	Nat-2	Natural	Bergerac	July	Dneasy	56	8	35767	173	14.7297
ITS1-8P	Nat-2_Pool-4	Plant	Nat-2	Natural	Bergerac	July	Power-soil	56	8	30071	172	13.787

## Sheet: Table S4
Table S4. Viral RdRp OTUs identified from the Cul-1, Cul-2, Nat-1 and Nat-2 sampling sites. The number of reads integrated in each OTUs is shown for each site, together with the BlastX first Genbank hit information for each OTU. OTUs corresponding to known viruses are highlighted in green.
	Sampling site				BlastX first Genbank hit information									RPS-Blast
	Cul-1	Cul-2	Nat-1	Nat-2	query	query_length	Genome_type	Family	blastx_organism	blastx_accession	blastx_description	blastx_identity	blastx_evalue	rps_evalue	rps_taxo
pfam00978_RdRP_2 OTU_53	0	1829	0	0	pool02_226	834	ssRNA viruses	Alphaflexiviridae	White clover mosaic virus	NP_620715	RNA replication protein [White clover mosaic virus]	99.6	0	2.89547e-05	Viruses(1.00);
pfam00978_RdRP_2 OTU_47	2086	0	0	0	pool01_6	4905	ssRNA viruses	Alphaflexiviridae	Actinidia virus X	YP_009186834	RNA-dependent RNA polymerase [Actinidia virus X]	92.6	0	9.21146e-60	Viruses(1.00);
pfam00978_RdRP_2 OTU_64	0	0	0	269	pool04_60	1177	ssRNA viruses	Alphaflexiviridae	Arachis pintoi virus	YP_009328892	RdRp [Arachis pintoi virus]	78.8	0	4.32283e-11	Viruses(1.00);
pfam02123_RdRP_4 OTU_90	0	1598	0	0	pool02_373	846	dsRNA viruses	Amalgaviridae	Erigeron breviscapus amalgavirus 1	DAB41681	TPA_inf: ORF1+2p [Erigeron breviscapus amalgavirus 1]	72	2.45453e-102	7.84489e-05	Viruses(1.00);
pfam00680_RdRP_1 OTU_28	0	4140	0	0	pool02_18	2183	dsRNA viruses	Amalgaviridae	Erigeron breviscapus amalgavirus 2	DAB41683	TPA_inf: ORF1+2p [Erigeron breviscapus amalgavirus 2]	62.9	0	4.70234e-05	Viruses(1.00);
pfam00978_RdRP_2 OTU_39	83	0	0	0	pool01_177	1132	ssRNA viruses	Benyviridae	Beet necrotic yellow vein virus	NP_705701	RNA-dependent RNA polymerase [Beet necrotic yellow vein virus]	51.2	7.27832e-124	1.88825e-12	Viruses(1.00);
pfam00978_RdRP_2 OTU_41	78	0	0	0	pool01_372	814	ssRNA viruses	Betaflexiviridae	Carrot Ch virus 2	YP_009103996	ORF1 [Carrot Ch virus 2]	97	3.41995e-177	1.51545e-25	Viruses(1.00);
pfam00978_RdRP_2 OTU_49	182	0	0	0	pool01_76	1614	ssRNA viruses	Betaflexiviridae	Carrot Ch virus 1	YP_009104000	ORF2 [Carrot Ch virus 1]	95.5	2.75304e-163	1.10218e-26	Viruses(1.00);
pfam00978_RdRP_2 OTU_62	0	0	0	31	pool04_294	508	ssRNA viruses	Betaflexiviridae	Potato virus M	ADQ43727	223K polyprotein, partial [Potato virus M]	83.7	1.30409e-91	1.06068e-21	Viruses(1.00);
pfam00978_RdRP_2 OTU_63	0	0	0	26	pool04_467	397	ssRNA viruses	Betaflexiviridae	Chrysanthemum virus B	P37987	RecName: Full=RNA replication protein; AltName: Full=ORF 1 protein; Includes: RecName: Full=RNA-directed RNA polymerase; Includes: RecName: Full=Helicase	81.7	4.6084e-73	7.63893e-24	Viruses(1.00);
pfam00978_RdRP_2 OTU_46	20	0	0	0	pool01_556	642	ssRNA viruses	Betaflexiviridae	Grapevine Pinot gris virus	AVD53921	RNA-dependent RNA polymerase, partial [Grapevine Pinot gris virus]	56.2	2.39166e-65	2.19451e-21	Viruses(1.00);
pfam00978_RdRP_2 OTU_57	0	296	0	0	pool02_68	1433	ssRNA viruses	Bromoviridae	Alfalfa mosaic virus	ATS17298	P2 protein [Alfalfa mosaic virus]	99.2	0	2.16783e-173	Viruses(1.00);
pfam00978_RdRP_2 OTU_48	36	0	0	0	pool01_615	604	ssRNA viruses	Bromoviridae	Tobacco streak virus	AWN55980	RNA-dependent RNA polymersase, partial [Tobacco streak virus]	84.1	2.83306e-112	1.10815e-45	Viruses(1.00);
pfam00978_RdRP_2 OTU_40	125	0	0	0	pool01_287	914	ssRNA viruses	Bromoviridae	Bacopa chlorosis virus	ACM63155	p2 protein, partial [Bacopa chlorosis virus]	76.6	6.68288e-138	5.55985e-71	Viruses(1.00);
pfam02123_RdRP_4 OTU_58	47	0	0	0	pool01_375	806	dsRNA viruses	Chrysoviridae	Brassica campestris chrysovirus 1	AKU48197	putative RNA-dependent RNA polymerase [Brassica campestris chrysovirus 1]	63.8	8.35102e-116	2.08659e-19	Viruses(1.00);
pfam02123_RdRP_4 OTU_62	135	0	0	0	pool01_442	748	dsRNA viruses	Chrysoviridae	Brassica campestris chrysovirus 1	AKU48197	putative RNA-dependent RNA polymerase [Brassica campestris chrysovirus 1]	60.4	1.08484e-102	5.00583e-20	Viruses(1.00);
pfam02123_RdRP_4 OTU_29	0	21583	0	0	lib23_1,pool02_11	1366	dsRNA viruses	Chrysoviridae	Persea americana chrysovirus	AJA37498	putative RNA-dependent RNA polymerase [Persea americana chrysovirus]	57.1	1.8487e-179	1.0832e-23	Viruses(1.00);
pfam02123_RdRP_4 OTU_112	0	0	0	482	pool04_21	1976	dsRNA viruses	Chrysoviridae	Raphanus sativas chrysovirus 1	AFE83590	putative RNA-dependent RNA polymerase [Raphanus sativas chrysovirus 1]	55.1	0	1.0144e-51	Viruses(1.00);
pfam02123_RdRP_4 OTU_76	1771	0	0	0	pool01_9	3748	dsRNA viruses	Chrysoviridae	Brassica campestris chrysovirus 1	AKU48197	putative RNA-dependent RNA polymerase [Brassica campestris chrysovirus 1]	53.8	0	1.50358e-50	Viruses(1.00);
pfam00978_RdRP_2 OTU_38	50827	0	0	0	pool01_1	16367	ssRNA viruses	Closteroviridae	Carrot yellow leaf virus	AHA85418	ORF1 [Carrot yellow leaf virus]	97	0	3.21044e-111	Viruses(1.00);
pfam00978_RdRP_2 OTU_60	0	0	285	0	pool03_20	1496	ssRNA viruses	Closteroviridae	Sweet potato chlorotic stunt virus	AGE15447	RdRp, partial [Sweet potato chlorotic stunt virus]	87.9	2.57237e-165	2.36546e-80	Viruses(1.00);
pfam00978_RdRP_2 OTU_58	0	0	210	0	pool03_167	553	ssRNA viruses	Closteroviridae	Sweet potato chlorotic stunt virus	NP_733939	RNA-dependant RNA polymerase [Sweet potato chlorotic stunt virus]	87.9	1.61543e-116	1.12027e-19	Viruses(1.00);
pfam00978_RdRP_2 OTU_56	0	117	0	0	pool02_361	642	ssRNA viruses	Closteroviridae	Beet yellow stunt virus	AAC55659	RNA replicase, partial [Beet yellow stunt virus]	75.6	4.17044e-67	1.14021e-26	Viruses(1.00);
pfam00978_RdRP_2 OTU_52	0	1035	0	0	pool02_20	2129	ssRNA viruses	Closteroviridae	Tobacco virus 1	YP_009162622	1b [Tobacco virus 1]	74.2	0	2.99093e-104	Viruses(1.00);
pfam00978_RdRP_2 OTU_54	0	52	0	0	pool02_282	725	ssRNA viruses	Closteroviridae	Arracacha virus 1	AWK68093	RNA-dependent RNA polymerase [Arracacha virus 1]	62.5	2.17299e-107	7.77504e-77	Viruses(1.00);
pfam00978_RdRP_2 OTU_55	0	1451	0	0	pool02_31	1931	ssRNA viruses	Closteroviridae	Carnation yellow fleck virus	YP_008858531	RdRp, partial [Carnation yellow fleck virus]	62.2	4.7222e-131	1.55096e-82	Viruses(1.00);
pfam00978_RdRP_2 OTU_50	0	824	0	0	pool02_10	2660	ssRNA viruses	Closteroviridae	Grapevine leafroll-associated virus 2	ABB90532	RNA-dependent RNA polymerase [Grapevine leafroll-associated virus 2]	41	6.19944e-70	1.55122e-86	Viruses(1.00);
pfam00978_RdRP_2 OTU_45	3416	0	0	0	pool01_5	6091	ssRNA viruses	Closteroviridae	Beet yellows virus	AAF14300	p348 [Beet yellows virus]	34.5	2.42471e-120	6.73721e-100	Viruses(1.00);
pfam00978_RdRP_2 OTU_37	22646	8609	0	3433	pool01_0,pool01_205,pool01_282,pool02_278,pool02_346,pool02_450,pool04_15,pool04_194,pool04_483,pool04_67	660	ssRNA viruses	Endornaviridae	Psophocarpus tetragonolobus endornavirus	YP_009305414	polyprotein [Winged bean alphaendornavirus 1]	65.9	1.8231e-82	1.11458e-09	Viruses(1.00);
pfam00978_RdRP_2 OTU_43	72	0	0	0	pool01_393	791	ssRNA viruses	Endornaviridae	Grapevine endophyte endornavirus	YP_007003829	polyprotein [Grapevine endophyte alphaendornavirus]	54.8	2.46057e-91	9.75444e-07	Viruses(1.00);
pfam00978_RdRP_2 OTU_59	0	0	15908	62080	pool03_2,pool04_1	3489	ssRNA viruses	Endornaviridae	Psophocarpus tetragonolobus endornavirus	YP_009305414	polyprotein [Winged bean alphaendornavirus 1]	49.3	0	2.19697e-13	Viruses(1.00);
pfam00978_RdRP_2 OTU_61	0	0	0	87772	pool04_0	16450	ssRNA viruses	Endornaviridae	Vicia faba endornavirus	YP_438201	ORFA+B [Vicia faba alphaendornavirus]	35.5	3.64437e-170	6.04022e-14	Viruses(1.00);
pfam00978_RdRP_2 OTU_44	42490	0	0	0	pool01_4	15077	ssRNA viruses	Endornaviridae	Helianthus annuus alphaendornavirus	AWK67841	polyprotein [Helianthus annuus alphaendornavirus]	30.4	1.09854e-122	9.14052e-22	Viruses(1.00);
pfam00680_RdRP_1 OTU_23	715	0	112	0	pool01_98,pool03_47	1015	not found	not found	Pyrus pyrifolia	BAA34783	RNA-dependent RNA polymerase [Pyrus pyrifolia]	60.8	4.5412e-151	4.42676e-10	Viruses(1.00);
pfam02123_RdRP_4 OTU_66	34	0	0	0	pool01_550	644	not found	not found	Trichinella nativa	OUC42192	hypothetical protein D917_10364, partial [Trichinella nativa]	51.1	3.10504e-67	8.97434e-07	Viruses(1.00);
pfam00978_RdRP_2 OTU_42	49	0	0	0	pool01_387	795	not found	not found	Xanthomonas oryzae pv. oryzae	PNR69462	hypothetical protein LA20_09735 [Xanthomonas oryzae pv. oryzae]	41.7	1.67902e-59	5.38547e-05	Viruses(1.00);
pfam00680_RdRP_1 OTU_38	0	0	0	2745	pool04_6	3966	not found	not found	unknown					5.83031e-09	Viruses(1.00);
pfam00680_RdRP_1 OTU_24	0	30090	0	0	pool02_0	11802	not found	not found	unknown					4.93109e-08	Viruses(1.00);
pfam00680_RdRP_1 OTU_27	0	52	0	0	pool02_134	1074	dsRNA viruses	Partitiviridae	Medicago sativa deltapartitivirus 1	ATJ00052	RNA-dependent RNA polymerase [Medicago sativa deltapartitivirus 1]	98.3	0	1.30028e-10	Viruses(1.00);
pfam00680_RdRP_1 OTU_36	0	0	0	1121	pool04_40	1477	dsRNA viruses	Partitiviridae	Rosa multiflora cryptic virus	ABV89762	putative RNA-dependent RNA polymerase [Rosa multiflora cryptic virus]	84.7	0	2.05896e-12	Viruses(1.00);
pfam00680_RdRP_1 OTU_16	691	0	0	0	pool01_29	2315	dsRNA viruses	Partitiviridae	Crimson clover cryptic virus 2	YP_009508059	RNA-dependent RNA polymerase [Crimson clover cryptic virus 2]	78.9	0	4.45587e-07	Viruses(1.00);
pfam00680_RdRP_1 OTU_30	0	3434	0	0	pool02_60	1503	dsRNA viruses	Partitiviridae	Beet cryptic virus 2	YP_009508068	RNA-dependent RNA polymerase [Beet cryptic virus 2]	77.7	0	5.30209e-11	Viruses(1.00);
pfam00680_RdRP_1 OTU_45	0	0	0	59	pool04_96	975	dsRNA viruses	Partitiviridae	Raphanus sativus cryptic virus 2	YP_001686783	putative RNA dependent RNA polymerse [Raphanus sativus cryptic virus 2]	77.5	0	4.83477e-11	Viruses(1.00);
pfam02123_RdRP_4 OTU_53	5333	0	0	0	pool01_33	2157	dsRNA viruses	Partitiviridae	Pear alphapartitivirus	BBA66577	RNA-dependent RNA polymerase [Pear alphapartitivirus]	77.1	0	1.5341e-13	Bacteria(0.79);Eukaryota(0.21);
pfam00680_RdRP_1 OTU_44	0	0	0	81	pool04_94	987	dsRNA viruses	Partitiviridae	Pepper cryptic virus 1	AVV48358	putative RNA-dependent RNA polymerase [Pepper cryptic virus 1]	72.5	4.65924e-179	1.48646e-15	Viruses(1.00);
pfam00680_RdRP_1 OTU_18	90	0	0	0	pool01_319	878	dsRNA viruses	Partitiviridae	Rose partitivirus	ANQ45203	RNA-dependent RNA polymerase [Rose partitivirus]	70.3	2.69861e-148	1.71831e-08	Viruses(1.00);
pfam00680_RdRP_1 OTU_34	0	0	0	48	pool04_129	846	dsRNA viruses	Partitiviridae	Maize associated partiti-like virus	AWD38959	RdRp, partial [Maize associated partiti-like virus]	69.3	3.7046e-133	2.14249e-21	Viruses(1.00);
pfam00680_RdRP_1 OTU_19	164	0	0	0	pool01_360	834	dsRNA viruses	Partitiviridae	Raphanus sativus cryptic virus 2	YP_001686783	putative RNA dependent RNA polymerse [Raphanus sativus cryptic virus 2]	68.6	2.61474e-139	3.40075e-10	Viruses(1.00);
pfam00680_RdRP_1 OTU_41	0	0	0	131	pool04_77	1096	dsRNA viruses	Partitiviridae	Maize associated partiti-like virus	AWD38959	RdRp, partial [Maize associated partiti-like virus]	65.6	1.9458e-175	2.85587e-16	Viruses(1.00);
pfam00680_RdRP_1 OTU_17	63	0	0	0	pool01_298	901	dsRNA viruses	Partitiviridae	Citrullus lanatus cryptic virus	APT68925	putative RNA-dependent RNA polymerase [Citrullus lanatus cryptic virus]	65.6	3.32715e-143	5.73854e-11	Viruses(1.00);
pfam00680_RdRP_1 OTU_15	147	0	0	0	pool01_272	945	dsRNA viruses	Partitiviridae	Raphanus sativus cryptic virus 2	YP_001686783	putative RNA dependent RNA polymerse [Raphanus sativus cryptic virus 2]	65.5	8.68389e-137	2.02402e-11	Viruses(1.00);
pfam00680_RdRP_1 OTU_43	0	0	0	753	pool04_86	1034	dsRNA viruses	Partitiviridae	Citrullus lanatus cryptic virus	APT68925	putative RNA-dependent RNA polymerase [Citrullus lanatus cryptic virus]	63	3.38958e-155	1.11031e-11	Viruses(1.00);
pfam00680_RdRP_1 OTU_21	2408	0	0	0	pool01_54	1822	dsRNA viruses	Partitiviridae	Maize associated partiti-like virus	AWD38959	RdRp, partial [Maize associated partiti-like virus]	62.9	0	1.57764e-24	Viruses(1.00);
pfam00680_RdRP_1 OTU_40	0	0	0	137	pool04_66	1135	dsRNA viruses	Partitiviridae	Persimmon cryptic virus	YP_006390091	RNA dependent RNA polymerase [Persimmon cryptic virus]	60.6	5.09399e-162	1.70311e-12	Viruses(1.00);
pfam00680_RdRP_1 OTU_29	0	2183	0	0	pool02_58	1538	dsRNA viruses	Partitiviridae	Persimmon cryptic virus	YP_006390091	RNA dependent RNA polymerase [Persimmon cryptic virus]	60	0	6.17519e-14	Viruses(1.00);
pfam00680_RdRP_1 OTU_35	0	0	0	1163	pool04_33	1553	dsRNA viruses	Partitiviridae	Persimmon cryptic virus	YP_006390091	RNA dependent RNA polymerase [Persimmon cryptic virus]	59.1	0	1.06605e-09	Viruses(1.00);
pfam00680_RdRP_1 OTU_32	0	3891	0	0	pool02_95	1290	dsRNA viruses	Partitiviridae	Carnation cryptic virus 3	YP_009362091	putative RNA-dependent RNA polymerase [Carnation cryptic virus 3]	55.3	8.49993e-152	4.71205e-11	Viruses(1.00);
pfam00680_RdRP_1 OTU_42	0	0	0	121	pool04_85	1041	dsRNA viruses	Picobirnaviridae	Lysoka partitivirus	AWV67017	RdRp, partial [Lysoka partitivirus]	61.1	8.5554e-126	4.23929e-07	Viruses(1.00);
pfam00680_RdRP_1 OTU_13	25794	0	699	0	pool01_188,pool03_26	1320	dsRNA viruses	Picobirnaviridae	Lysoka partiti-like virus	AWV67012	RdRp, partial [Lysoka partiti-like virus]	61	0	4.243e-06	Viruses(1.00);
pfam00680_RdRP_1 OTU_14	34740	0	0	0	pool01_2	10033	ssRNA viruses	Potyviridae	Watermelon mosaic virus	ACF60800	polyprotein [Watermelon mosaic virus]	98.7	1.27238e-48	1.53598e-111	Viruses(1.00);
pfam00680_RdRP_1 OTU_9	265	0	0	0	pool01_154	1200	ssRNA viruses	Potyviridae	Potato virus Y	AII21826	polyprotein [Potato virus Y]	97.5	0	2.21272e-108	Viruses(1.00);
pfam00680_RdRP_1 OTU_37	0	0	0	16	pool04_556	356	ssRNA viruses	Potyviridae	Ranunculus latent virus	AAZ79372	polyprotein, partial [Ranunculus latent virus]	83.1	1.43634e-65	9.59839e-29	Viruses(1.00);
pfam00680_RdRP_1 OTU_39	0	0	0	26	pool04_622	334	ssRNA viruses	Potyviridae	Narcissus latent virus	ATO58458	polyprotein [Narcissus latent virus]	80.6	4.56871e-52	7.4475e-29	Viruses(1.00);
pfam00680_RdRP_1 OTU_33	0	0	0	189	pool04_105,pool04_141,pool04_280	523	ssRNA viruses	Potyviridae	Zucchini tigre mosaic virus	YP_008992252	NIb segment [Zucchini tigre mosaic virus]	68.4	8.73317e-84	8.60835e-21	Viruses(1.00);
pfam00680_RdRP_1 OTU_12	848	0	0	0	pool01_16	2946	ssRNA viruses	Secoviridae	Tomato black ring virus	AQM74368	polyprotein [Tomato black ring virus]	95.2	0	9.18726e-76	Viruses(1.00);
pfam00680_RdRP_1 OTU_26	0	2692	0	0	pool02_1043,pool02_139,pool02_245,pool02_37,pool02_840,pool02_944	351	ssRNA viruses	Secoviridae	Broad bean wilt virus 1	NP_951030	RNA-dependent RNA polymerase [Broad bean wilt virus 1]	94.9	2.25234e-72	3.25464e-07	Viruses(1.00);
pfam00680_RdRP_1 OTU_31	0	201	0	0	pool02_72	1416	ssRNA viruses	Secoviridae	Lettuce secovirus 1	ATA66953	polyprotein, partial [Lettuce secovirus 1]	90	0	8.07584e-60	Viruses(1.00);
pfam02123_RdRP_4 OTU_30	0	22177	0	0	lib23_79,pool02_46	476	ssRNA viruses	Solemoviridae	Ryegrass mottle virus	BAB15934	protease and RNA-dependent RNA polymerase [Ryegrass mottle virus]	99.4	1.50557e-104	5.37256e-33	Viruses(1.00);
pfam00998_RdRP_3 OTU_37	0	273	0	76	pool02_243,pool04_281	788	ssRNA viruses	Tombusviridae	Opium poppy mosaic virus	YP_009162614	RNA-dependent RNA polymerase [Opium poppy mosaic virus]	96.2	1.18792e-145	7.14259e-56	Viruses(1.00);
pfam00998_RdRP_3 OTU_36	0	3448	0	625	pool02_126,pool02_99,pool04_16	2146	ssRNA viruses	Tombusviridae	Opium poppy mosaic virus	YP_009162616	putative cell-to-cell movement protein [Opium poppy mosaic virus]	94.8	3.35734e-167	6.00944e-43	Viruses(1.00);
pfam00998_RdRP_3 OTU_46	0	0	473	0	pool03_29	1283	ssRNA viruses	Tombusviridae	Carrot mottle virus	YP_002302259	RNA-dependent RNA polymerase [Carrot mottle virus]	92.9	2.07954e-180	1.23e-82	Viruses(1.00);
pfam00998_RdRP_3 OTU_39	0	0	143	0	pool03_105	711	ssRNA viruses	Tombusviridae	Carrot mottle virus	YP_002302259	RNA-dependent RNA polymerase [Carrot mottle virus]	92.9	4.17032e-27	2.8879e-50	Viruses(1.00);
pfam00998_RdRP_3 OTU_45	0	0	57	0	pool03_260	437	ssRNA viruses	Tombusviridae	Carrot mottle virus	YP_002302259	RNA-dependent RNA polymerase [Carrot mottle virus]	79.1	1.38426e-65	2.65699e-27	Viruses(1.00);
pfam00998_RdRP_3 OTU_43	0	0	641	0	pool03_16	1770	ssRNA viruses	Tombusviridae	Carrot mottle virus	YP_002302259	RNA-dependent RNA polymerase [Carrot mottle virus]	78.5	0	3.75304e-113	Viruses(1.00);
pfam00998_RdRP_3 OTU_40	0	0	57	0	pool03_126	656	ssRNA viruses	Tombusviridae	Carrot mottle virus	YP_002302259	RNA-dependent RNA polymerase [Carrot mottle virus]	78	6.07031e-80	5.33913e-46	Viruses(1.00);
pfam00998_RdRP_3 OTU_34	0	0	925	0	lib23_89,pool03_10	1853	ssRNA viruses	Tombusviridae	Carrot mottle mimic virus	ACJ03572	RNA-dependent RNA polymerase [Carrot mottle mimic virus]	70.2	4.38011e-172	9.16592e-134	Viruses(1.00);
pfam00998_RdRP_3 OTU_35	1066	0	0	0	pool01_18	3117	ssRNA viruses	Tombusviridae	Jasmine virus H	AQS23738	RNA-dependent RNA polymerase [Jasmine virus H]	69.7	0	0	Viruses(1.00);
pfam00998_RdRP_3 OTU_32	0	0	2825	0	lib23_23,lib23_30,pool03_13,pool03_196,pool03_197	501	ssRNA viruses	Tombusviridae	Rosa rugosa leaf distortion virus	ACD87737	RdRp, partial [Rosa rugosa leaf distortion virus]	69.5	1.5254e-78	1.21975e-49	Viruses(1.00);
pfam00998_RdRP_3 OTU_41	0	0	440	0	pool03_14	1715	ssRNA viruses	Tombusviridae	Rosa rugosa leaf distortion virus	YP_007501034	RNA-dependent RNA polymerase [Rosa rugosa leaf distortion virus]	67.8	0	0	Viruses(1.00);
pfam00998_RdRP_3 OTU_47	0	0	0	6223	pool04_9	2707	ssRNA viruses	Tombusviridae	Jasmine mosaic-associated virus 1	AXQ01047	RNA-dependent RNA polymerase [Jasmine mosaic-associated virus 1]	50.6	0	0	Viruses(1.00);
pfam02123_RdRP_4 OTU_99	0	26	0	0	pool02_730	429	dsRNA viruses	Totiviridae	Puccinia striiformis totivirus 1	ATO91007	putative RNA-dependent RNA polymerase, partial [Puccinia striiformis totivirus 1]	89.3	3.95656e-83	2.02103e-23	Viruses(1.00);
pfam02123_RdRP_4 OTU_36	200	0	0	0	pool01_1216,pool01_229	374	dsRNA viruses	Totiviridae	Puccinia striiformis totivirus 4	ATO91013	putative RNA-dependent RNA polymerase, partial [Puccinia striiformis totivirus 4]	80.6	3.04018e-63	1.01613e-22	Viruses(1.00);
pfam02123_RdRP_4 OTU_116	0	0	0	22	pool04_256	549	dsRNA viruses	Totiviridae	Puccinia striiformis totivirus 4	ATO91013	putative RNA-dependent RNA polymerase, partial [Puccinia striiformis totivirus 4]	80	8.93786e-100	4.25433e-35	Viruses(1.00);
pfam02123_RdRP_4 OTU_85	0	97	0	0	pool02_206	887	dsRNA viruses	Totiviridae	Puccinia striiformis totivirus 5	ATO91015	putative RNA-dependent RNA polymerase, partial [Puccinia striiformis totivirus 5]	79.9	2.23794e-168	3.20089e-52	Viruses(1.00);
pfam02123_RdRP_4 OTU_61	33	0	44	0	pool01_439,pool03_55	752	dsRNA viruses	Totiviridae	Puccinia striiformis totivirus 4	ATO91013	putative RNA-dependent RNA polymerase, partial [Puccinia striiformis totivirus 4]	78.7	1.35567e-137	8.51835e-49	Viruses(1.00);
pfam02123_RdRP_4 OTU_47	58	0	0	0	pool01_260	961	dsRNA viruses	Totiviridae	Puccinia striiformis totivirus 4	ATO91013	putative RNA-dependent RNA polymerase, partial [Puccinia striiformis totivirus 4]	72.6	7.7466e-169	7.66263e-41	Viruses(1.00);
pfam02123_RdRP_4 OTU_118	0	0	0	51	pool04_268	542	dsRNA viruses	Totiviridae	Puccinia striiformis totivirus 4	ATO91013	putative RNA-dependent RNA polymerase, partial [Puccinia striiformis totivirus 4]	72.2	6.36635e-88	1.65868e-35	Viruses(1.00);
pfam02123_RdRP_4 OTU_120	0	0	0	914	pool04_28	1735	dsRNA viruses	Totiviridae	Puccinia striiformis totivirus 1	ATO91007	putative RNA-dependent RNA polymerase, partial [Puccinia striiformis totivirus 1]	71.1	0	1.0651e-65	Viruses(1.00);
pfam02123_RdRP_4 OTU_125	0	0	0	32	pool04_332	475	dsRNA viruses	Totiviridae	Puccinia striiformis totivirus 4	ATO91013	putative RNA-dependent RNA polymerase, partial [Puccinia striiformis totivirus 4]	70.1	5.66499e-71	5.96344e-28	Viruses(1.00);
pfam02123_RdRP_4 OTU_45	500	0	0	0	pool01_24	2515	dsRNA viruses	Totiviridae	Puccinia striiformis totivirus 3	ATO91011	putative RNA-dependent RNA polymerase, partial [Puccinia striiformis totivirus 3]	69.5	0	2.85576e-59	Viruses(1.00);
pfam02123_RdRP_4 OTU_31	172	0	0	0	pool01_106	1429	dsRNA viruses	Totiviridae	Puccinia striiformis totivirus 5	ATO91015	putative RNA-dependent RNA polymerase, partial [Puccinia striiformis totivirus 5]	69.4	0	3.18947e-18	Viruses(1.00);
pfam02123_RdRP_4 OTU_91	0	647	0	0	pool02_390,pool02_40	1812	dsRNA viruses	Totiviridae	Puccinia striiformis totivirus 5	ATO91015	putative RNA-dependent RNA polymerase, partial [Puccinia striiformis totivirus 5]	69.3	0	6.08366e-40	Viruses(1.00);
pfam02123_RdRP_4 OTU_122	0	0	0	81	pool04_293	509	dsRNA viruses	Totiviridae	Ophiostoma minus totivirus	CAJ34336	RNA-dependent RNA polymerase, partial [Ophiostoma minus totivirus]	67.4	2.32372e-52	8.20953e-49	Viruses(1.00);
pfam02123_RdRP_4 OTU_46	1647	0	18	0	pool01_245,pool01_254,pool01_328,pool01_509,pool01_613,pool03_248	604	dsRNA viruses	Totiviridae	Puccinia striiformis totivirus 1	ATO91007	putative RNA-dependent RNA polymerase, partial [Puccinia striiformis totivirus 1]	67.3	2.5278e-94	4.49033e-08	Viruses(1.00);
pfam02123_RdRP_4 OTU_74	31	0	0	0	pool01_850	495	dsRNA viruses	Totiviridae	Puccinia striiformis totivirus 4	ATO91013	putative RNA-dependent RNA polymerase, partial [Puccinia striiformis totivirus 4]	66.7	9.84847e-68	1.48411e-39	Viruses(1.00);
pfam02123_RdRP_4 OTU_104	0	0	8	0	pool03_318	394	dsRNA viruses	Totiviridae	Red clover powdery mildew-associated totivirus 4	BAT62484	RNA dependent RNA polymerase, partial [Red clover powdery mildew-associated totivirus 4]	66.4	2.20722e-52	5.38338e-24	Viruses(1.00);
pfam02123_RdRP_4 OTU_129	0	0	0	30	pool04_414	423	dsRNA viruses	Totiviridae	Puccinia striiformis totivirus 4	ATO91013	putative RNA-dependent RNA polymerase, partial [Puccinia striiformis totivirus 4]	66.2	8.95254e-53	1.5119e-27	Viruses(1.00);
pfam02123_RdRP_4 OTU_96	0	12	0	0	pool02_561	503	dsRNA viruses	Totiviridae	Puccinia striiformis totivirus 4	ATO91013	putative RNA-dependent RNA polymerase, partial [Puccinia striiformis totivirus 4]	64.5	3.72547e-71	8.994e-19	Viruses(1.00);
pfam02123_RdRP_4 OTU_119	0	0	0	111	pool04_278	526	dsRNA viruses	Totiviridae	Puccinia striiformis totivirus 4	ATO91013	putative RNA-dependent RNA polymerase, partial [Puccinia striiformis totivirus 4]	63.7	2.06384e-68	7.10596e-09	Viruses(1.00);
pfam02123_RdRP_4 OTU_75	639	0	0	0	pool01_87	1556	dsRNA viruses	Totiviridae	Maize associated totivirus 1	AWD38958	ORF1-ORF2 fusion protein [Maize associated totivirus 1]	63.2	0	2.99403e-69	Viruses(1.00);
pfam02123_RdRP_4 OTU_93	0	17	0	0	pool02_438	586	dsRNA viruses	Totiviridae	Ophiostoma minus totivirus	CAJ34336	RNA-dependent RNA polymerase, partial [Ophiostoma minus totivirus]	62.5	1.45122e-70	7.88427e-33	Viruses(1.00);
pfam02123_RdRP_4 OTU_87	0	319	0	0	pool02_286,pool02_97	720	dsRNA viruses	Totiviridae	Magnaporthe oryzae virus 1	YP_122352	putative RNA dependent RNA polymerase [Magnaporthe oryzae virus 1]	62.1	7.25151e-83	2.03622e-71	Viruses(1.00);
pfam02123_RdRP_4 OTU_38	13	0	0	0	pool01_1320	348	dsRNA viruses	Totiviridae	Puccinia striiformis totivirus 3	ATO91011	putative RNA-dependent RNA polymerase, partial [Puccinia striiformis totivirus 3]	61.7	5.42915e-37	2.8032e-16	Viruses(1.00);
pfam02123_RdRP_4 OTU_126	0	0	0	261	pool04_35	1528	dsRNA viruses	Totiviridae	Puccinia striiformis totivirus 3	ATO91011	putative RNA-dependent RNA polymerase, partial [Puccinia striiformis totivirus 3]	61.5	0	1.49948e-41	Viruses(1.00);
pfam02123_RdRP_4 OTU_132	0	0	0	92	pool04_454	402	dsRNA viruses	Totiviridae	Red clover powdery mildew-associated totivirus 8	BAT62492	RNA dependent RNA polymerase, partial [Red clover powdery mildew-associated totivirus 8]	61.4	2.94164e-46	1.33599e-21	Viruses(1.00);
pfam02123_RdRP_4 OTU_39	50	0	0	0	pool01_1344	341	dsRNA viruses	Totiviridae	Delisea pulchra totivirus IndA	AMB17470	RNA-dependent RNA polymerase, partial [Delisea pulchra totivirus IndA]	61.1	2.86451e-40	2.1558e-22	Viruses(1.00);
pfam02123_RdRP_4 OTU_133	0	0	0	14	pool04_533	366	dsRNA viruses	Totiviridae	Puccinia striiformis totivirus 5	ATO91015	putative RNA-dependent RNA polymerase, partial [Puccinia striiformis totivirus 5]	61	9.56044e-37	6.35608e-28	Viruses(1.00);
pfam02123_RdRP_4 OTU_64	464	0	0	0	pool01_517	671	dsRNA viruses	Totiviridae	Puccinia striiformis totivirus 1	ATO91007	putative RNA-dependent RNA polymerase, partial [Puccinia striiformis totivirus 1]	61	7.62121e-89	7.81424e-49	Viruses(1.00);
pfam02123_RdRP_4 OTU_106	0	0	0	1507	pool04_10,pool04_23	1929	dsRNA viruses	Totiviridae	Pterostylis sanguinea totivirus A	AOX47551	RNA-dependent RNA polymerase, partial [Pterostylis sanguinea totivirus A]	60.3	0	1.3234e-71	Viruses(1.00);
pfam02123_RdRP_4 OTU_32	509	0	0	0	pool01_1079,pool01_280,pool01_717	413	dsRNA viruses	Totiviridae	Puccinia striiformis totivirus 4	ATO91013	putative RNA-dependent RNA polymerase, partial [Puccinia striiformis totivirus 4]	60.1	2.85575e-48	2.05674e-31	Viruses(1.00);
pfam02123_RdRP_4 OTU_73	4003	0	0	0	pool01_8	4574	dsRNA viruses	Totiviridae	Panax notoginseng virus A	YP_009225665	putative RNA-dependent RNA polymerase [Panax notoginseng virus A]	59.7	0	2.02322e-69	Eukaryota(1.00);
pfam02123_RdRP_4 OTU_72	51	0	0	0	pool01_733	548	dsRNA viruses	Totiviridae	Delisea pulchra totivirus IndA	AMB17470	RNA-dependent RNA polymerase, partial [Delisea pulchra totivirus IndA]	59	1.4657e-62	3.80272e-31	Viruses(1.00);
pfam02123_RdRP_4 OTU_54	56	0	34	0	pool01_359,pool03_173	836	dsRNA viruses	Totiviridae	Puccinia striiformis totivirus 2	ATO91009	putative RNA-dependent RNA polymerase, partial [Puccinia striiformis totivirus 2]	58.6	4.94792e-114	5.19096e-51	Viruses(1.00);
pfam02123_RdRP_4 OTU_68	54	0	0	0	pool01_627	600	dsRNA viruses	Totiviridae	Pterostylis sanguinea totivirus A	AOX47554	RNA-dependent RNA polymerase, partial [Pterostylis sanguinea totivirus A]	58.6	5.10799e-84	5.0489e-11	Viruses(1.00);
pfam02123_RdRP_4 OTU_137	0	0	0	181	pool04_82	1060	dsRNA viruses	Totiviridae	Puccinia striiformis totivirus 2	ATO91009	putative RNA-dependent RNA polymerase, partial [Puccinia striiformis totivirus 2]	58.4	1.56324e-140	2.68394e-43	Viruses(1.00);
pfam02123_RdRP_4 OTU_69	76	0	0	0	pool01_643	592	dsRNA viruses	Totiviridae	Delisea pulchra totivirus IndA	AMB17470	RNA-dependent RNA polymerase, partial [Delisea pulchra totivirus IndA]	58	3.15156e-63	2.40889e-44	Viruses(1.00);
pfam02123_RdRP_4 OTU_108	0	0	0	75	pool04_145	783	dsRNA viruses	Totiviridae	Puccinia striiformis totivirus 5	ATO91015	putative RNA-dependent RNA polymerase, partial [Puccinia striiformis totivirus 5]	57.8	6.73341e-90	2.0774e-32	Viruses(1.00);
pfam02123_RdRP_4 OTU_40	2825	0	50	0	pool01_139,pool01_234,pool01_297,pool01_43,pool01_514,pool01_89,pool03_143,pool03_276,pool03_398	1545	dsRNA viruses	Totiviridae	Puccinia striiformis totivirus 4	ATO91013	putative RNA-dependent RNA polymerase, partial [Puccinia striiformis totivirus 4]	57.8	0	4.2082e-46	Viruses(1.00);
pfam02123_RdRP_4 OTU_80	0	203	0	0	pool02_133	1080	dsRNA viruses	Totiviridae	Delisea pulchra totivirus IndA	AMB17466	RNA-dependent RNA polymerase [Delisea pulchra totivirus IndA]	57.8	2.17871e-139	2.46755e-50	Viruses(1.00);
pfam02123_RdRP_4 OTU_50	60	0	0	0	pool01_276	933	dsRNA viruses	Totiviridae	Puccinia striiformis totivirus 1	ATO91007	putative RNA-dependent RNA polymerase, partial [Puccinia striiformis totivirus 1]	57.8	4.96423e-123	8.09359e-23	Viruses(1.00);
pfam02123_RdRP_4 OTU_82	0	555	0	0	pool02_160,pool02_63,pool02_74	1478	dsRNA viruses	Totiviridae	Puccinia striiformis totivirus 1	ATO91007	putative RNA-dependent RNA polymerase, partial [Puccinia striiformis totivirus 1]	57.7	0	9.65204e-53	Viruses(1.00);
pfam02123_RdRP_4 OTU_48	76	0	0	0	pool01_264	949	dsRNA viruses	Totiviridae	Puccinia striiformis totivirus 2	ATO91009	putative RNA-dependent RNA polymerase, partial [Puccinia striiformis totivirus 2]	57.5	8.78004e-123	5.78144e-43	Viruses(1.00);
pfam02123_RdRP_4 OTU_92	0	35	0	0	pool02_416	600	dsRNA viruses	Totiviridae	Scheffersomyces segobiensis virus L	YP_009507831	RNA-dependent RNA polymerase, partial [Scheffersomyces segobiensis virus L]	56.8	6.38264e-71	6.97725e-44	Viruses(1.00);
pfam02123_RdRP_4 OTU_136	0	0	0	406	pool04_73	1115	dsRNA viruses	Totiviridae	Puccinia striiformis totivirus 4	ATO91013	putative RNA-dependent RNA polymerase, partial [Puccinia striiformis totivirus 4]	56.7	6.5224e-143	4.42378e-40	Viruses(1.00);
pfam02123_RdRP_4 OTU_107	0	0	0	118	pool04_124	860	dsRNA viruses	Totiviridae	Puccinia striiformis totivirus 1	ATO91007	putative RNA-dependent RNA polymerase, partial [Puccinia striiformis totivirus 1]	56.6	2.3884e-102	1.20237e-35	Viruses(1.00);
pfam02123_RdRP_4 OTU_81	0	1547	0	0	pool02_155,pool02_223,pool02_33,pool02_447,pool02_453	579	dsRNA viruses	Totiviridae	Puccinia striiformis totivirus 2	ATO91009	putative RNA-dependent RNA polymerase, partial [Puccinia striiformis totivirus 2]	56.5	8.74917e-71	7.91421e-35	Viruses(1.00);
pfam02123_RdRP_4 OTU_113	0	0	0	557	pool04_22	1936	dsRNA viruses	Totiviridae	Puccinia striiformis totivirus 4	ATO91013	putative RNA-dependent RNA polymerase, partial [Puccinia striiformis totivirus 4]	56.4	0	1.59827e-59	Viruses(1.00);
pfam02123_RdRP_4 OTU_121	0	0	0	10	pool04_292	509	dsRNA viruses	Totiviridae	Scheffersomyces segobiensis virus L	YP_009507831	RNA-dependent RNA polymerase, partial [Scheffersomyces segobiensis virus L]	56.4	1.66061e-63	9.15251e-34	Viruses(1.00);
pfam02123_RdRP_4 OTU_34	12	0	0	0	pool01_1126	400	dsRNA viruses	Totiviridae	Puccinia striiformis totivirus 3	ATO91011	putative RNA-dependent RNA polymerase, partial [Puccinia striiformis totivirus 3]	54.1	1.67207e-26	8.83186e-11	Viruses(1.00);
pfam02123_RdRP_4 OTU_78	0	320	0	0	pool02_1036,pool02_307,pool02_469,pool02_783	703	dsRNA viruses	Totiviridae	Beauveria bassiana victorivirus 1	AMQ11131	RNA-dependent RNA polymerase [Beauveria bassiana victorivirus 1]	53	1.583e-72	1.44338e-61	Viruses(1.00);
pfam02123_RdRP_4 OTU_100	0	27	0	0	pool02_789	404	dsRNA viruses	Totiviridae	Delisea pulchra totivirus IndA	AMB17473	RNA-dependent RNA polymerase, partial [Delisea pulchra totivirus IndA]	53	8.90871e-38	8.11965e-06	Viruses(1.00);
pfam02123_RdRP_4 OTU_115	0	0	0	82	pool04_241	567	dsRNA viruses	Totiviridae	Red clover powdery mildew-associated totivirus 8	BAT62492	RNA dependent RNA polymerase, partial [Red clover powdery mildew-associated totivirus 8]	52.9	1.06468e-66	1.10317e-25	Viruses(1.00);
pfam02123_RdRP_4 OTU_83	0	1233	0	0	pool02_161,pool02_67	1434	dsRNA viruses	Totiviridae	Puccinia striiformis totivirus 1	ATO91007	putative RNA-dependent RNA polymerase, partial [Puccinia striiformis totivirus 1]	52.6	1.67951e-138	4.71532e-43	Viruses(1.00);
pfam02123_RdRP_4 OTU_97	0	126	0	0	pool02_594	489	dsRNA viruses	Totiviridae	Puccinia striiformis totivirus 1	ATO91007	putative RNA-dependent RNA polymerase, partial [Puccinia striiformis totivirus 1]	51.6	1.41592e-50	1.67525e-08	Viruses(1.00);
pfam02123_RdRP_4 OTU_70	55	0	0	0	pool01_689	572	dsRNA viruses	Totiviridae	Puccinia striiformis totivirus 4	ATO91013	putative RNA-dependent RNA polymerase, partial [Puccinia striiformis totivirus 4]	51.6	1.61266e-63	5e-08	Viruses(1.00);
pfam02123_RdRP_4 OTU_98	0	295	0	0	pool02_719	435	dsRNA viruses	Totiviridae	Puccinia striiformis totivirus 1	ATO91007	putative RNA-dependent RNA polymerase, partial [Puccinia striiformis totivirus 1]	51.5	7.38692e-41	1.06372e-07	Viruses(1.00);
pfam02123_RdRP_4 OTU_43	207	0	0	0	pool01_186	1112	dsRNA viruses	Totiviridae	Puccinia striiformis totivirus 1	ATO91007	putative RNA-dependent RNA polymerase, partial [Puccinia striiformis totivirus 1]	51.2	1.91588e-135	1.58267e-54	Viruses(1.00);
pfam02123_RdRP_4 OTU_77	0	1013	0	0	pool02_1021,pool02_185,pool02_298,pool02_399,pool02_531	611	dsRNA viruses	Totiviridae	Puccinia striiformis totivirus 1	ATO91007	putative RNA-dependent RNA polymerase, partial [Puccinia striiformis totivirus 1]	51	1.81508e-63	2.90433e-26	Viruses(1.00);
pfam02123_RdRP_4 OTU_138	0	0	0	454	pool04_95	1675	dsRNA viruses	Totiviridae	Puccinia striiformis totivirus 2	ATO91009	putative RNA-dependent RNA polymerase, partial [Puccinia striiformis totivirus 2]	50.9	8.36768e-158	1.41377e-33	Viruses(1.00);
pfam02123_RdRP_4 OTU_49	917	64	0	0	pool01_27,pool02_310	699	dsRNA viruses	Totiviridae	Delisea pulchra totivirus IndA	AMB17474	RNA-dependent RNA polymerase, partial [Delisea pulchra totivirus IndA]	50.9	6.75971e-82	3.57989e-37	Viruses(1.00);
pfam02123_RdRP_4 OTU_110	0	0	0	63	pool04_165	733	dsRNA viruses	Totiviridae	Puccinia striiformis totivirus 2	ATO91009	putative RNA-dependent RNA polymerase, partial [Puccinia striiformis totivirus 2]	50.8	5.11724e-68	8.62294e-23	Viruses(1.00);
pfam02123_RdRP_4 OTU_71	275	0	0	0	pool01_73	1627	dsRNA viruses	Totiviridae	Puccinia striiformis totivirus 2	ATO91009	putative RNA-dependent RNA polymerase, partial [Puccinia striiformis totivirus 2]	50.6	3.73243e-159	2.58958e-62	Viruses(1.00);
pfam02123_RdRP_4 OTU_59	492	0	0	0	pool01_399	788	dsRNA viruses	Totiviridae	Red clover powdery mildew-associated totivirus 5	YP_009182188	RNA dependent RNA polymerase [Red clover powdery mildew-associated totivirus 5]	50.4	1.59644e-90	9.23149e-05	Viruses(1.00);
pfam02123_RdRP_4 OTU_52	46	0	0	0	pool01_288	913	dsRNA viruses	Totiviridae	Puccinia striiformis totivirus 4	ATO91013	putative RNA-dependent RNA polymerase, partial [Puccinia striiformis totivirus 4]	49.8	5.6547e-98	1.13741e-07	Viruses(1.00);
pfam02123_RdRP_4 OTU_117	0	0	0	93	pool04_265	543	dsRNA viruses	Totiviridae	Puccinia striiformis totivirus 2	ATO91009	putative RNA-dependent RNA polymerase, partial [Puccinia striiformis totivirus 2]	49.7	1.38945e-50	2.28051e-06	Viruses(1.00);
pfam02123_RdRP_4 OTU_95	0	14	0	0	pool02_546	513	dsRNA viruses	Totiviridae	Puccinia striiformis totivirus 1	ATO91007	putative RNA-dependent RNA polymerase, partial [Puccinia striiformis totivirus 1]	49.7	2.72859e-38	3.287e-06	Viruses(1.00);
pfam02123_RdRP_4 OTU_37	111	0	0	0	pool01_123	1349	dsRNA viruses	Totiviridae	Puccinia striiformis totivirus 2	ATO91009	putative RNA-dependent RNA polymerase, partial [Puccinia striiformis totivirus 2]	49.3	1.9357e-138	5.29577e-56	Viruses(1.00);
pfam02123_RdRP_4 OTU_33	950	0	0	0	pool01_1110,pool01_52,pool01_721	1833	dsRNA viruses	Totiviridae	Red clover powdery mildew-associated totivirus 5	YP_009182188	RNA dependent RNA polymerase [Red clover powdery mildew-associated totivirus 5]	49	0	7.56349e-58	Viruses(1.00);
pfam02123_RdRP_4 OTU_109	0	0	0	84	pool04_150	764	dsRNA viruses	Totiviridae	Puccinia striiformis totivirus 4	ATO91013	putative RNA-dependent RNA polymerase, partial [Puccinia striiformis totivirus 4]	47.8	9.26042e-72	5.58296e-28	Viruses(1.00);
pfam02123_RdRP_4 OTU_123	0	0	0	195	pool04_31	1565	dsRNA viruses	Totiviridae	Red clover powdery mildew-associated totivirus 5	YP_009182188	RNA dependent RNA polymerase [Red clover powdery mildew-associated totivirus 5]	47.7	9.90354e-154	1.5539e-63	Viruses(1.00);
pfam02123_RdRP_4 OTU_111	0	0	0	60	pool04_205	609	dsRNA viruses	Totiviridae	Puccinia striiformis totivirus 4	ATO91013	putative RNA-dependent RNA polymerase, partial [Puccinia striiformis totivirus 4]	47.4	1.14787e-61	1.23335e-06	Viruses(1.00);
pfam02123_RdRP_4 OTU_35	1152	0	0	0	pool01_1189,pool01_178,pool01_20,pool01_610	2746	dsRNA viruses	Totiviridae	Puccinia striiformis totivirus 1	ATO91007	putative RNA-dependent RNA polymerase, partial [Puccinia striiformis totivirus 1]	46.9	0	1.73862e-61	Viruses(1.00);
pfam02123_RdRP_4 OTU_60	315	0	0	0	pool01_41	2007	dsRNA viruses	Totiviridae	Puccinia striiformis totivirus 2	ATO91009	putative RNA-dependent RNA polymerase, partial [Puccinia striiformis totivirus 2]	46.6	0	1.20583e-67	Viruses(1.00);
pfam02123_RdRP_4 OTU_65	19	0	0	0	pool01_519	666	dsRNA viruses	Totiviridae	Delisea pulchra totivirus IndA	AMB17477	RNA-dependent RNA polymerase, partial [Delisea pulchra totivirus IndA]	46.4	1.04612e-57	4.2667e-16	Viruses(1.00);
pfam02123_RdRP_4 OTU_55	442	0	0	0	pool01_368	824	dsRNA viruses	Totiviridae	Delisea pulchra totivirus IndA	AMB17475	RNA-dependent RNA polymerase, partial [Delisea pulchra totivirus IndA]	45.6	2.95893e-51	1.21286e-26	Viruses(1.00);
pfam02123_RdRP_4 OTU_114	0	0	0	313	pool04_230	577	dsRNA viruses	Totiviridae	Puccinia striiformis totivirus 1	ATO91007	putative RNA-dependent RNA polymerase, partial [Puccinia striiformis totivirus 1]	44.8	2.07195e-40	1.12286e-07	Viruses(1.00);
pfam02123_RdRP_4 OTU_127	0	0	0	1178	pool04_38	1500	dsRNA viruses	Totiviridae	Puccinia striiformis totivirus 4	ATO91013	putative RNA-dependent RNA polymerase, partial [Puccinia striiformis totivirus 4]	44.6	1.31524e-112	1.31303e-10	Viruses(1.00);
pfam02123_RdRP_4 OTU_57	58	0	0	0	pool01_371	820	dsRNA viruses	Totiviridae	Puccinia striiformis totivirus 1	ATO91007	putative RNA-dependent RNA polymerase, partial [Puccinia striiformis totivirus 1]	44.6	1.72002e-74	8.09835e-09	Viruses(1.00);
pfam02123_RdRP_4 OTU_130	0	0	0	1491	pool04_43,pool04_5	4160	dsRNA viruses	Totiviridae	Puccinia striiformis totivirus 1	ATO91007	putative RNA-dependent RNA polymerase, partial [Puccinia striiformis totivirus 1]	44.2	0	3.2963e-55	Viruses(1.00);
pfam02123_RdRP_4 OTU_79	0	784	0	0	pool02_104,pool02_671,pool02_76	454	dsRNA viruses	Totiviridae	Leishmania RNA virus 2	AHK06414	RNA-dependent RNA polymerase, partial [Leishmania RNA virus 2]	44.1	2.25202e-26	1.61909e-22	Viruses(1.00);
pfam02123_RdRP_4 OTU_51	126	0	0	0	pool01_277	933	dsRNA viruses	Totiviridae	Puccinia striiformis totivirus 2	ATO91009	putative RNA-dependent RNA polymerase, partial [Puccinia striiformis totivirus 2]	44	4.11372e-75	8.19291e-28	Viruses(1.00);
pfam02123_RdRP_4 OTU_103	0	0	10	0	pool03_217	483	dsRNA viruses	Totiviridae	Delisea pulchra totivirus IndA	AMB17477	RNA-dependent RNA polymerase, partial [Delisea pulchra totivirus IndA]	42.9	2.58642e-27	3.53281e-09	Viruses(1.00);
pfam02123_RdRP_4 OTU_84	0	80	0	0	pool02_175	947	dsRNA viruses	Totiviridae	Red clover powdery mildew-associated totivirus 5	YP_009182188	RNA dependent RNA polymerase [Red clover powdery mildew-associated totivirus 5]	42.3	2.21624e-80	2.03257e-21	Viruses(1.00);
pfam02123_RdRP_4 OTU_128	0	0	0	1810	pool04_4	4301	dsRNA viruses	Totiviridae	Red clover powdery mildew-associated totivirus 5	YP_009182188	RNA dependent RNA polymerase [Red clover powdery mildew-associated totivirus 5]	40.3	0	2.18697e-57	Viruses(1.00);
pfam02123_RdRP_4 OTU_135	0	0	0	109	pool04_65	1137	dsRNA viruses	Totiviridae	Red clover powdery mildew-associated totivirus 5	YP_009182188	RNA dependent RNA polymerase [Red clover powdery mildew-associated totivirus 5]	40.2	8.64713e-90	5.85087e-11	Viruses(1.00);
pfam02123_RdRP_4 OTU_41	1542	0	0	0	pool01_14	3303	dsRNA viruses	Totiviridae	Puccinia striiformis totivirus 1	ATO91006	putative capsid protein [Puccinia striiformis totivirus 1]	39.3	8.9177e-168	9.43478e-09	Viruses(1.00);
pfam02123_RdRP_4 OTU_102	0	0	62	0	pool03_153,pool03_161	570	dsRNA viruses	Totiviridae	Helicobasidium mompa totivirus 1-17	NP_898833	RNA-dependent RNA polymerase [Helicobasidium mompa totivirus 1-17]	38.5	1.78177e-24	1.5345e-16	Viruses(1.00);
pfam02123_RdRP_4 OTU_44	608	0	0	0	pool01_216,pool01_63	1035	dsRNA viruses	Totiviridae	Red clover powdery mildew-associated totivirus 5	YP_009182188	RNA dependent RNA polymerase [Red clover powdery mildew-associated totivirus 5]	36.8	7.87547e-71	5.69681e-07	Viruses(1.00);
pfam02123_RdRP_4 OTU_56	452	0	0	0	pool01_37	2080	dsRNA viruses	Totiviridae	Delisea pulchra totivirus IndB	AMB17461	RNA-dependent RNA polymerase, partial [Delisea pulchra totivirus IndB]	31.4	5.05903e-49	1.12716e-08	Viruses(1.00);
pfam02123_RdRP_4 OTU_63	66	0	70	0	pool01_446,pool03_21	1493	unclassified dsRNA viruses	unclassified dsRNA viruses	Diatom colony associated dsRNA virus 17 genome type B	BAU79519	RNA dependent RNA polymerase [Diatom colony associated dsRNA virus 17 genome type B]	31.6	8.94902e-44	3.27354e-14	Viruses(1.00);
pfam02123_RdRP_4 OTU_94	0	743	0	0	pool02_52	1599	unclassified dsRNA viruses	unclassified dsRNA viruses	Diatom colony associated dsRNA virus 17 genome type A	BAU79517	RNA dependent RNA polymerase [Diatom colony associated dsRNA virus 17 genome type A]	28.6	1.31004e-36	1.65697e-07	Viruses(1.00);
pfam02123_RdRP_4 OTU_88	0	3468	0	0	pool02_3	4739	unclassified RNA viruses	unclassified RNA viruses	Hubei toti-like virus 2	YP_009336496	hypothetical protein 2 [Hubei toti-like virus 2]	62.1	0	6.07337e-68	Eukaryota(1.00);
pfam02123_RdRP_4 OTU_86	0	102	0	0	pool02_244	787	unclassified RNA viruses	unclassified RNA viruses	Hubei toti-like virus 3	APG76078	hypothetical protein, partial [Hubei toti-like virus 3]	60.8	6.84227e-108	2.87573e-50	Viruses(1.00);
pfam00998_RdRP_3 OTU_38	0	49	0	0	pool02_484	545	unclassified RNA viruses	unclassified RNA viruses	Wenzhou tombus-like virus 1	YP_009342279	hypothetical protein 1 [Wenzhou tombus-like virus 1]	52.5	6.9743e-55	2.1877e-83	Viruses(1.00);
pfam02123_RdRP_4 OTU_124	0	0	0	114	pool04_325	481	unclassified RNA viruses	unclassified RNA viruses	Hubei toti-like virus 3	APG76078	hypothetical protein, partial [Hubei toti-like virus 3]	49.1	5.36933e-46	5.80533e-07	Viruses(1.00);
pfam02123_RdRP_4 OTU_101	0	9	0	0	pool02_966	343	unclassified RNA viruses	unclassified RNA viruses	Wuhan insect virus 27	YP_009342434	hypothetical protein 2 [Wuhan insect virus 27]	47.8	9.46276e-26	1.48014e-17	Viruses(1.00);
pfam02123_RdRP_4 OTU_67	190	0	0	0	pool01_574	628	unclassified RNA viruses	unclassified RNA viruses	Hubei toti-like virus 3	APG76078	hypothetical protein, partial [Hubei toti-like virus 3]	45.9	8.6423e-51	2.11988e-09	Viruses(1.00);
pfam02123_RdRP_4 OTU_131	0	0	0	389	pool04_44	1412	unclassified RNA viruses	unclassified RNA viruses	Wuhan insect virus 27	YP_009342434	hypothetical protein 2 [Wuhan insect virus 27]	45.8	2.73497e-138	1.31183e-36	Viruses(1.00);
pfam02123_RdRP_4 OTU_42	254	0	0	0	pool01_179	1131	unclassified RNA viruses	unclassified RNA viruses	Hubei toti-like virus 3	APG76078	hypothetical protein, partial [Hubei toti-like virus 3]	39.1	3.53982e-76	1.43521e-33	Viruses(1.00);
pfam00998_RdRP_3 OTU_5	0	0	45	0	pool03_117	679	unclassified ssRNA viruses	unclassified ssRNA viruses	Carrot red leaf luteovirus associated RNA	AJM87500	RNA-dependent RNA polymerase [Carrot red leaf luteovirus associated RNA]	96.9	1.3079e-155	1.5556e-85	Viruses(1.00);
pfam00998_RdRP_3 OTU_42	0	0	23	0	pool03_152	587	unclassified ssRNA viruses	unclassified ssRNA viruses	Carrot red leaf luteovirus associated RNA	AJM87500	RNA-dependent RNA polymerase [Carrot red leaf luteovirus associated RNA]	86.8	1.0955e-112	2.19903e-28	Viruses(1.00);
pfam00998_RdRP_3 OTU_44	0	0	31	0	pool03_171	545	unclassified ssRNA viruses	unclassified ssRNA viruses	Carrot red leaf luteovirus associated RNA	NP_624318	putative RNA dependent RNA polymerase [Carrot red leaf luteovirus associated RNA]	79.2	1.2635e-92	2.38233e-46	Viruses(1.00);
pfam00998_RdRP_3 OTU_33	0	0	4609	0	lib23_7,pool03_7	2918	unclassified ssRNA viruses	unclassified ssRNA viruses	Carrot red leaf luteovirus associated RNA	AAB82543	putative RNA dependent RNA polymerase [Carrot red leaf luteovirus associated RNA]	38.9	1.215e-125	2.68434e-89	Viruses(1.00);
pfam00680_RdRP_1 OTU_22	102	0	0	0	pool01_570	630	unclassified viruses	unclassified viruses	Arhar cryptic virus-I	YP_009026407	RNA dependent RNA polymerase [Arhar cryptic virus-I]	73.4	1.3151e-109	6.53051e-08	Viruses(1.00);
pfam00680_RdRP_1 OTU_20	214	122	0	0	pool01_478,pool02_549	511	unclassified viruses	unclassified viruses	Arhar cryptic virus-I	YP_009026407	RNA dependent RNA polymerase [Arhar cryptic virus-I]	64.7	6.94211e-74	1.9e-08	Viruses(1.00);
pfam02123_RdRP_4 OTU_89	0	21	0	0	pool02_357	648	unclassified viruses	unclassified viruses	Grapevine associated mycovirus-1	ADO60925	putative RNA-dependent RNA polymerase, partial [Grapevine associated mycovirus-1]	56.3	2.70563e-74	9.22394e-22	Viruses(1.00);
pfam02123_RdRP_4 OTU_105	0	0	72	0	pool03_59	952	unclassified viruses	unclassified viruses	Phakopsora pachyrhizi mycovirus	ALO81041	polymerase, partial [Phakopsora pachyrhizi mycovirus]	52.4	7.36472e-103	3.20014e-30	Viruses(1.00);
pfam00680_RdRP_1 OTU_25	0	207	0	0	pool02_101	1255	unclassified viruses	unclassified viruses	Aspergillus fumigatus polymycovirus 1	AXE72937	RNA-dependent RNA polymerase [Aspergillus fumigatus polymycovirus 1]	51.2	6.156e-113	2.1e-08	Viruses(1.00);
pfam02123_RdRP_4 OTU_134	0	0	0	608	pool04_64	1156	unclassified viruses	unclassified viruses	Phakopsora pachyrhizi mycovirus	ALO81041	polymerase, partial [Phakopsora pachyrhizi mycovirus]	48.5	7.26602e-118	7.74609e-49	Viruses(1.00);
pfam00978_RdRP_2 OTU_51	0	42373	0	0	pool02_2	5678	ssRNA viruses	Virgaviridae	Youcai mosaic virus	AFT83336	replicase read-through product [Youcai mosaic virus]	75.4	0	8.33108e-180	Viruses(1.00);

## Sheet: Table S5
Table S5. Comparison of statistics metrics demonstrated with mean value and standard deviation between ITS1 and ITS2 datasets.
Fungal gene	Clean reads per library	Fungal reads per library	Richness per library
ITS1	38369±5790	34832±5966	164.13±55.26
ITS2	26891±5163	16096±7367	81.00±36.71
Clean reads represent sequences which were filtered, trimmed, merged and chimeras removed using the open-source software package DADA2 ITS Pipeline Workflow (1.8) running in R. Fungal reads represent the reads assigned to fungal Kingdom. Richness represent the number of observed fungal ASVs.

## Sheet: Table S6
Table S6. Identified amplicon sequence variants (ASVs) from ITS1 amplicons with their taxonomic assignation and their functional profile annotated using the FUNGuild tool. Only the guild assignments with “Probable” and “Highly probable” confidence rankings were accepted.
OTU ID	taxonomy	Taxon	Taxon Level	Trophic Mode	Guild	Growth Morphology	Trait	Confidence Ranking	Notes	Citation/Source
ASV0001	k__Fungi;p__Ascomycota;c__Dothideomycetes;o__Capnodiales;f__Cladosporiaceae;g__Cladosporium;s__Cladosporiumdelicatulum	-	-	-	-	-	-	-	Unassigned	-
ASV0002	k__Fungi;p__Ascomycota;c__Leotiomycetes;o__Helotiales;f__Chaetomellaceae;g__Pilidium;s__PilidiumUnknown	Pilidium	13	Pathotroph	Plant Pathogen	NULL	NULL	Probable	NULL	b'Tedersoo L, et al. 2014. Science 346:e1256688 ((https://doi.org/10.1126/science.1256688))'
ASV0003	k__Fungi;p__Ascomycota;c__Dothideomycetes;o__Pleosporales;f__Pleosporaceae;g__Alternaria;s__Alternariatenuissima	Alternaria	13	Pathotroph-Saprotroph-Symbiotroph	Animal Pathogen-Endophyte-Plant Pathogen-Wood Saprotroph	Microfungus	Soft Rot	Possible	NULL	b'Duncan CG, Eslyn WE. 1966. Mycologia 58642-664; Seehann G, et al. 1975. List of Fungi in Soft-Rot Tissue Tests. Institute fur Holzbiologie und Holzschutz, Bundesforschungsanstalt fur Forst - und Holzwirtshaft, Hamburg - Lohbrugge, Germany; Tedersoo L, et al. 2014. Science 346:e1256688 ((https://doi.org/10.1126/science.1256688))'
ASV0004	k__Fungi;p__Ascomycota;c__Dothideomycetes;o__Pleosporales;f__Didymellaceae;g__Epicoccum;s__Epicoccumdendrobii	Didymellaceae	9	Pathotroph-Saprotroph	Animal Pathogen-Plant Pathogen-Undefined Saprotroph	Microfungus	NULL	Possible	NULL	b'Tedersoo L, et al. 2014. Science 346:e1256688 ((https://doi.org/10.1126/science.1256688))'
ASV0005	k__Fungi;p__Basidiomycota;c__Tremellomycetes;o__Filobasidiales;f__Filobasidiaceae;g__Filobasidium;s__FilobasidiumUnknown	Filobasidium	13	Saprotroph	Undefined Saprotroph	Facultative Yeast	NULL	Highly Probable	NULL	b'Kurtzman CP, et al. (eds.) 2011. The Yeasts, a Taxonomic Study. Fifth Edition. Vols 1-3. Elsevier, San Diego (ISBN: 9780444521491)'
ASV0006	k__Fungi;p__Ascomycota;c__Sordariomycetes;o__Hypocreales;f__Nectriaceae;g__Fusarium;s__FusariumUnknown	Fusarium	13	Pathotroph-Saprotroph-Symbiotroph	Animal Pathogen-Endophyte-Lichen Parasite-Plant Pathogen-Soil Saprotroph-Wood Saprotroph	Microfungus	NULL	Possible	Likely opportunistic human pathogen (Irinyi et al. 2015)	b'Duncan CG, Eslyn WE. 1966. Mycologia 58:642-664 ((https://doi.org/10.2307/3757045)); Seehann G, et al. 1975. List of Fungi in Soft-Rot Tissue Tests. Institute fur Holzbiologie und Holzschutz, Bundesforschungsanstalt fur Forst - und Holzwirtshaft, Hamburg - Lohbrugge, Germany; Costa IPMW, et al. 2012. Mycotaxon 119:e26 ((http://mycotaxon.com/resources/checklists/costa_v119_checklist.pdf)); Teder…
ASV0007	k__Fungi;p__Ascomycota;c__Dothideomycetes;o__Capnodiales;f__Mycosphaerellaceae;g__Septoria;s__SeptoriaUnknown	Mycosphaerellaceae	9	Pathotroph-Saprotroph	Plant Pathogen-Undefined Saprotroph	Microfungus	NULL	Probable	Biotrophic, necrotrophic or saprobic on various plant tissues (Cannon & Kirk 2007)	b'Cannon PF, Kirk PM. 2007. Fungal Families of the World. CAB International, Cambridge (ISBN: 978-0851998275)'
ASV0008	k__Fungi;p__Basidiomycota;c__Tremellomycetes;o__Tremellales;f__Bulleribasidiaceae;g__Vishniacozyma;s__Vishniacozymavictoriae	-	-	-	-	-	-	-	Unassigned	-
ASV0009	k__Fungi;p__Ascomycota;c__Dothideomycetes;o__Pleosporales;f__Pleosporaceae;g__Alternaria;s__Alternariadactylidicola	Alternaria	13	Pathotroph-Saprotroph-Symbiotroph	Animal Pathogen-Endophyte-Plant Pathogen-Wood Saprotroph	Microfungus	Soft Rot	Possible	NULL	b'Duncan CG, Eslyn WE. 1966. Mycologia 58642-664; Seehann G, et al. 1975. List of Fungi in Soft-Rot Tissue Tests. Institute fur Holzbiologie und Holzschutz, Bundesforschungsanstalt fur Forst - und Holzwirtshaft, Hamburg - Lohbrugge, Germany; Tedersoo L, et al. 2014. Science 346:e1256688 ((https://doi.org/10.1126/science.1256688))'
ASV0010	k__Fungi;p__Ascomycota;c__Leotiomycetes;o__Helotiales;f__Sclerotiniaceae;g__Unknown;s__UnknownUnknown	Sclerotiniaceae	9	Pathotroph	Plant Pathogen	Microfungus	NULL	Probable	Primarily necrotrophs, infecting roots, leaves, fruits, seeds, etc. and causing moulds, damping off etc. Sclerotia often overwinter and can survive for long periods in soil (Cannon & Kirk 2007)	b'Cannon PF, Kirk PM. 2007. Fungal Families of the World. CAB International, Cambridge (ISBN: 978-0851998275)'
ASV0011	k__Fungi;p__Basidiomycota;c__Tremellomycetes;o__Filobasidiales;f__Filobasidiaceae;g__Filobasidium;s__Filobasidiumoeirense	Filobasidium	13	Saprotroph	Undefined Saprotroph	Facultative Yeast	NULL	Highly Probable	NULL	b'Kurtzman CP, et al. (eds.) 2011. The Yeasts, a Taxonomic Study. Fifth Edition. Vols 1-3. Elsevier, San Diego (ISBN: 9780444521491)'
ASV0012	k__Fungi;p__Ascomycota;c__Dothideomycetes;o__Pleosporales;f__Didymellaceae;g__Boeremia;s__BoeremiaUnknown	Boeremia	13	Pathotroph	Endophyte-Plant Pathogen	NULL	NULL	Possible	Host - Asteraceae	b'Costa IPMW, et al. 2012. Mycotaxon 119:e26 ((http://mycotaxon.com/resources/checklists/costa_v119_checklist.pdf))'
ASV0013	k__Fungi;p__Basidiomycota;c__Tremellomycetes;o__Cystofilobasidiales;f__Cystofilobasidiaceae;g__Cystofilobasidium;s__Cystofilobasidiummacerans	Cystofilobasidium	13	Saprotroph	Leaf Saprotroph	Yeast	NULL	Possible	NULL	b'Oberwinkler F, et al. 1983. Systematic and Applied Microbiology 41:14-122 ((https://doi.org/10.1016/S0723-2020((83))80039-3))'
ASV0014	k__Fungi;p__Ascomycota;c__Sordariomycetes;o__Hypocreales;f__Nectriaceae;g__Gibberella;s__Gibberellaintricans	Gibberella	13	Pathotroph	Plant Pathogen	Microfungus	NULL	Probable	NULL	b'Tedersoo L, et al. 2014. Science 346:e1256688 ((https://doi.org/10.1126/science.1256688))'
ASV0015	k__Fungi;p__Basidiomycota;c__Microbotryomycetes;o__Sporidiobolales;f__Sporidiobolaceae;g__Rhodotorula;s__Rhodotorulababjevae	Rhodotorula	13	Pathotroph-Saprotroph	Animal Endosymbiont-Animal Pathogen-Endophyte-Plant Pathogen-Undefined Saprotroph	Yeast	NULL	Probable	Opportunistic human pathogen	b'https://www.cdc.gov ((https://www.cdc.gov))'
ASV0016	k__Fungi;p__Ascomycota;c__Dothideomycetes;o__Pleosporales;f__Pleosporaceae;g__Alternaria;s__AlternariaUnknown	Alternaria	13	Pathotroph-Saprotroph-Symbiotroph	Animal Pathogen-Endophyte-Plant Pathogen-Wood Saprotroph	Microfungus	Soft Rot	Possible	NULL	b'Duncan CG, Eslyn WE. 1966. Mycologia 58642-664; Seehann G, et al. 1975. List of Fungi in Soft-Rot Tissue Tests. Institute fur Holzbiologie und Holzschutz, Bundesforschungsanstalt fur Forst - und Holzwirtshaft, Hamburg - Lohbrugge, Germany; Tedersoo L, et al. 2014. Science 346:e1256688 ((https://doi.org/10.1126/science.1256688))'
ASV0017	k__Fungi;p__Ascomycota;c__Dothideomycetes;o__Pleosporales;f__Didymellaceae;g__Epicoccum;s__EpicoccumUnknown	Didymellaceae	9	Pathotroph-Saprotroph	Animal Pathogen-Plant Pathogen-Undefined Saprotroph	Microfungus	NULL	Possible	NULL	b'Tedersoo L, et al. 2014. Science 346:e1256688 ((https://doi.org/10.1126/science.1256688))'
ASV0018	k__Fungi;p__Ascomycota;c__Dothideomycetes;o__Capnodiales;f__Mycosphaerellaceae;g__Mycosphaerella;s__Mycosphaerellatassiana	Mycosphaerella	13	Pathotroph	Plant Pathogen	Microfungus	NULL	Probable	NULL	b'Tedersoo L, et al. 2014. Science 346:e1256688 ((https://doi.org/10.1126/science.1256688))'
ASV0019	k__Fungi;p__Ascomycota;c__Dothideomycetes;o__Pleosporales;f__Didymellaceae;g__Didymella;s__DidymellaUnknown	Didymella	13	Pathotroph-Saprotroph	Animal Pathogen-Plant Pathogen-Undefined Saprotroph	Microfungus	NULL	Probable	NULL	b'Tedersoo L, et al. 2014. Science 346:e1256688 ((https://doi.org/10.1126/science.1256688))'
ASV0020	k__Fungi;p__Ascomycota;c__Sordariomycetes;o__Hypocreales;f__Nectriaceae;g__Unknown;s__UnknownUnknown	Nectriaceae	9	Pathotroph-Saprotroph-Symbiotroph	Animal Pathogen-Endophyte-Fungal Parasite-Lichen Parasite-Plant Pathogen-Wood Saprotroph	Microfungus	NULL	Possible	Fusarium species are amongst the economically significant plant pathogens (Cannon & Kirk 2007)	b'Cannon PF, Kirk PM. 2007. Fungal Families of the World. CAB International, Cambridge (ISBN: 978-0851998275); Hirooka Y, et al. 2012. Studies in Mycology 711-210 ((https://doi.org/10.3114/sim0001)); Tedersoo L, et al. 2014. Science 346:e1256688 ((https://doi.org/10.1126/science.1256688)); The American Phytopathological Society Common Names of Plant Diseases ((http://www.apsnet.org/publications/c…
ASV0021	k__Fungi;p__Basidiomycota;c__Tremellomycetes;o__Tremellales;f__Bulleraceae;g__Genolevuria;s__GenolevuriaUnknown	-	-	-	-	-	-	-	Unassigned	-
ASV0022	k__Fungi;p__Basidiomycota;c__Tremellomycetes;o__Filobasidiales;f__Filobasidiaceae;g__Filobasidium;s__FilobasidiumUnknown	Filobasidium	13	Saprotroph	Undefined Saprotroph	Facultative Yeast	NULL	Highly Probable	NULL	b'Kurtzman CP, et al. (eds.) 2011. The Yeasts, a Taxonomic Study. Fifth Edition. Vols 1-3. Elsevier, San Diego (ISBN: 9780444521491)'
ASV0023	k__Fungi;p__Basidiomycota;c__Tremellomycetes;o__Filobasidiales;f__Filobasidiaceae;g__Filobasidium;s__Filobasidiumwieringae	Filobasidium	13	Saprotroph	Undefined Saprotroph	Facultative Yeast	NULL	Highly Probable	NULL	b'Kurtzman CP, et al. (eds.) 2011. The Yeasts, a Taxonomic Study. Fifth Edition. Vols 1-3. Elsevier, San Diego (ISBN: 9780444521491)'
ASV0024	k__Fungi;p__Basidiomycota;c__Tremellomycetes;o__Cystofilobasidiales;f__Mrakiaceae;g__Itersonilia;s__Itersoniliapannonica	-	-	-	-	-	-	-	Unassigned	-
ASV0025	k__Fungi;p__Basidiomycota;c__Tremellomycetes;o__Tremellales;f__Bulleribasidiaceae;g__Vishniacozyma;s__Vishniacozymacarnescens	-	-	-	-	-	-	-	Unassigned	-
ASV0026	k__Fungi;p__Basidiomycota;c__Tremellomycetes;o__Holtermanniales;f__Holtermanniales_fam_Incertae_sedis;g__Holtermanniella;s__Holtermanniellawattica	-	-	-	-	-	-	-	Unassigned	-
ASV0027	k__Fungi;p__Basidiomycota;c__Microbotryomycetes;o__Sporidiobolales;f__Sporidiobolaceae;g__Sporobolomyces;s__Sporobolomycesruberrimus	Sporidiobolaceae	9	Pathotroph-Saprotroph	Animal Pathogen-Undefined Saprotroph	Microfungus	NULL	Probable	Saprobic, found in a wide range of habitats and especially in aquatic systems. Some of the red yeasts in this family are widely encountered spoilage organisms and opportunistic human pathogens (Cannon & Kirk 2007)	b'Cannon PF, Kirk PM. 2007. Fungal Families of the World. CAB International, Cambridge (ISBN: 978-0851998275)'
ASV0028	k__Fungi;p__Ascomycota;c__Unknown;o__Unknown;f__Unknown;g__Unknown;s__UnknownUnknown	-	-	-	-	-	-	-	Unassigned	-
ASV0029	k__Fungi;p__Basidiomycota;c__Tremellomycetes;o__Tremellales;f__Phaeotremellaceae;g__Gelidatrema;s__Gelidatremaspencermartinsiae	-	-	-	-	-	-	-	Unassigned	-
ASV0030	k__Fungi;p__Ascomycota;c__Dothideomycetes;o__Pleosporales;f__Pleosporaceae;g__Alternaria;s__Alternariadactylidicola	Alternaria	13	Pathotroph-Saprotroph-Symbiotroph	Animal Pathogen-Endophyte-Plant Pathogen-Wood Saprotroph	Microfungus	Soft Rot	Possible	NULL	b'Duncan CG, Eslyn WE. 1966. Mycologia 58642-664; Seehann G, et al. 1975. List of Fungi in Soft-Rot Tissue Tests. Institute fur Holzbiologie und Holzschutz, Bundesforschungsanstalt fur Forst - und Holzwirtshaft, Hamburg - Lohbrugge, Germany; Tedersoo L, et al. 2014. Science 346:e1256688 ((https://doi.org/10.1126/science.1256688))'
ASV0031	k__Fungi;p__Ascomycota;c__Dothideomycetes;o__Pleosporales;f__Didymellaceae;g__Didymella;s__DidymellaUnknown	Didymella	13	Pathotroph-Saprotroph	Animal Pathogen-Plant Pathogen-Undefined Saprotroph	Microfungus	NULL	Probable	NULL	b'Tedersoo L, et al. 2014. Science 346:e1256688 ((https://doi.org/10.1126/science.1256688))'
ASV0032	k__Fungi;p__Ascomycota;c__Dothideomycetes;o__Pleosporales;f__Didymosphaeriaceae;g__Pseudopithomyces;s__Pseudopithomycesrosae	Didymosphaeriaceae	9	Pathotroph-Saprotroph-Symbiotroph	Endophyte-Lichen Parasite-Plant Pathogen-Undefined Saprotroph	Microfungus	NULL	Probable	Saprobes in both woody and herbaceous material, also parasitic on other fungi (Cannon & Kirk 2007)	b'Cannon PF, Kirk PM. 2007. Fungal Families of the World. CAB International, Cambridge (ISBN: 978-0851998275); Massimo NC, et al. 2015. Microbial Ecology 70:61-76 ((https://doi.org/10.1007/s00248-014-0563-6))'
ASV0033	k__Fungi;p__Ascomycota;c__Dothideomycetes;o__Pleosporales;f__Didymellaceae;g__Epicoccum;s__Epicoccumplurivorum	Didymellaceae	9	Pathotroph-Saprotroph	Animal Pathogen-Plant Pathogen-Undefined Saprotroph	Microfungus	NULL	Possible	NULL	b'Tedersoo L, et al. 2014. Science 346:e1256688 ((https://doi.org/10.1126/science.1256688))'
ASV0034	k__Fungi;p__Basidiomycota;c__Tremellomycetes;o__Tremellales;f__Bulleribasidiaceae;g__Vishniacozyma;s__Vishniacozymavictoriae	-	-	-	-	-	-	-	Unassigned	-
ASV0035	k__Fungi;p__Ascomycota;c__Dothideomycetes;o__Pleosporales;f__Pleosporaceae;g__Stemphylium;s__StemphyliumUnknown	Pleosporaceae	9	Pathotroph-Saprotroph	Endophyte-Lichen Parasite-Plant Pathogen-Undefined Saprotroph	Microfungus	NULL	Probable	Necrotrophic pathogens and saprobes, especially associated with grasses. Many species are seed-borne (Cannon & Kirk 2007)	b'Cannon PF, Kirk PM. 2007. Fungal Families of the World. CAB International, Cambridge (ISBN: 978-0851998275); David AS, et al. 2016. Microbial Ecology 71:912-926 ((https://doi.org/10.1007/s00248-015-0712-6)); Lawrey JD, Diederich P. 2016. http://www.lichenicolous.net (accessed 24 May 2017) ((http://www.lichenicolous.net))'
ASV0036	k__Fungi;p__Basidiomycota;c__Tremellomycetes;o__Tremellales;f__Bulleribasidiaceae;g__Vishniacozyma;s__Vishniacozymavictoriae	-	-	-	-	-	-	-	Unassigned	-
ASV0037	k__Fungi;p__Ascomycota;c__Dothideomycetes;o__Pleosporales;f__Didymellaceae;g__Ascochyta;s__Ascochytaversabilis	Ascochyta	13	Pathotroph	Plant Pathogen	Microfungus	NULL	Probable	NULL	b'Tedersoo L, et al. 2014. Science 346:e1256688 ((https://doi.org/10.1126/science.1256688))'
ASV0038	k__Fungi;p__Ascomycota;c__Dothideomycetes;o__Pleosporales;f__Didymellaceae;g__Xenodidymella;s__Xenodidymellaapplanata	Didymellaceae	9	Pathotroph-Saprotroph	Animal Pathogen-Plant Pathogen-Undefined Saprotroph	Microfungus	NULL	Possible	NULL	b'Tedersoo L, et al. 2014. Science 346:e1256688 ((https://doi.org/10.1126/science.1256688))'
ASV0039	k__Fungi;p__Basidiomycota;c__Tremellomycetes;o__Tremellales;f__Bulleribasidiaceae;g__Vishniacozyma;s__Vishniacozymafoliicola	-	-	-	-	-	-	-	Unassigned	-
ASV0040	k__Fungi;p__Basidiomycota;c__Tremellomycetes;o__Tremellales;f__Trimorphomycetaceae;g__Saitozyma;s__SaitozymaUnknown	-	-	-	-	-	-	-	Unassigned	-
ASV0041	k__Fungi;p__Ascomycota;c__Leotiomycetes;o__Helotiales;f__Sclerotiniaceae;g__Botrytis;s__Botrytiscaroliniana	Botrytis	13	Pathotroph-Saprotroph	NULL	Facultative Yeast-Microfungus	NULL	Probable	NULL	b'Kurtzman CP, et al. (eds.) 2011. The Yeasts, a Taxonomic Study. Fifth Edition. Vols 1-3. Elsevier, San Diego (ISBN: 9780444521491)'
ASV0042	k__Fungi;p__Ascomycota;c__Dothideomycetes;o__Pleosporales;f__Didymellaceae;g__Neoascochyta;s__Neoascochytapaspali	Didymellaceae	9	Pathotroph-Saprotroph	Animal Pathogen-Plant Pathogen-Undefined Saprotroph	Microfungus	NULL	Possible	NULL	b'Tedersoo L, et al. 2014. Science 346:e1256688 ((https://doi.org/10.1126/science.1256688))'
ASV0043	k__Fungi;p__Basidiomycota;c__Tremellomycetes;o__Tremellales;f__Bulleribasidiaceae;g__Vishniacozyma;s__Vishniacozymavictoriae	-	-	-	-	-	-	-	Unassigned	-
ASV0044	k__Fungi;p__Basidiomycota;c__Tremellomycetes;o__Filobasidiales;f__Filobasidiaceae;g__Filobasidium;s__FilobasidiumUnknown	Filobasidium	13	Saprotroph	Undefined Saprotroph	Facultative Yeast	NULL	Highly Probable	NULL	b'Kurtzman CP, et al. (eds.) 2011. The Yeasts, a Taxonomic Study. Fifth Edition. Vols 1-3. Elsevier, San Diego (ISBN: 9780444521491)'
ASV0045	k__Fungi;p__Ascomycota;c__Dothideomycetes;o__Pleosporales;f__Didymellaceae;g__Unknown;s__UnknownUnknown	Didymellaceae	9	Pathotroph-Saprotroph	Animal Pathogen-Plant Pathogen-Undefined Saprotroph	Microfungus	NULL	Possible	NULL	b'Tedersoo L, et al. 2014. Science 346:e1256688 ((https://doi.org/10.1126/science.1256688))'
ASV0046	k__Fungi;p__Basidiomycota;c__Tremellomycetes;o__Tremellales;f__Bulleribasidiaceae;g__Vishniacozyma;s__Vishniacozymaheimaeyensis	-	-	-	-	-	-	-	Unassigned	-
ASV0047	k__Fungi;p__Basidiomycota;c__Tremellomycetes;o__Tremellales;f__Tremellaceae;g__Cryptococcus;s__Cryptococcusaspenensis	Cryptococcus	13	Pathotroph-Saprotroph-Symbiotroph	Animal Pathogen-Endophyte-Epiphyte-Undefined Saprotroph	Dimorphic Yeast	NULL	Possible	NULL	b'Andrews JH, et al. 1983. Phytopathology 73:228-234 ((https://doi.org/10.1094/Phyto-73-228)); Kurtzman CP, et al. (eds.) 2011. The Yeasts, a Taxonomic Study. Fifth Edition. Vols 1-3. Elsevier, San Diego (ISBN: 9780444521491)'
ASV0048	k__Fungi;p__Ascomycota;c__Dothideomycetes;o__Pleosporales;f__Pleosporaceae;g__Alternaria;s__Alternariametachromatica	Alternaria	13	Pathotroph-Saprotroph-Symbiotroph	Animal Pathogen-Endophyte-Plant Pathogen-Wood Saprotroph	Microfungus	Soft Rot	Possible	NULL	b'Duncan CG, Eslyn WE. 1966. Mycologia 58642-664; Seehann G, et al. 1975. List of Fungi in Soft-Rot Tissue Tests. Institute fur Holzbiologie und Holzschutz, Bundesforschungsanstalt fur Forst - und Holzwirtshaft, Hamburg - Lohbrugge, Germany; Tedersoo L, et al. 2014. Science 346:e1256688 ((https://doi.org/10.1126/science.1256688))'
ASV0049	k__Fungi;p__Ascomycota;c__Sordariomycetes;o__Hypocreales;f__Nectriaceae;g__Fusarium;s__FusariumUnknown	Fusarium	13	Pathotroph-Saprotroph-Symbiotroph	Animal Pathogen-Endophyte-Lichen Parasite-Plant Pathogen-Soil Saprotroph-Wood Saprotroph	Microfungus	NULL	Possible	Likely opportunistic human pathogen (Irinyi et al. 2015)	b'Duncan CG, Eslyn WE. 1966. Mycologia 58:642-664 ((https://doi.org/10.2307/3757045)); Seehann G, et al. 1975. List of Fungi in Soft-Rot Tissue Tests. Institute fur Holzbiologie und Holzschutz, Bundesforschungsanstalt fur Forst - und Holzwirtshaft, Hamburg - Lohbrugge, Germany; Costa IPMW, et al. 2012. Mycotaxon 119:e26 ((http://mycotaxon.com/resources/checklists/costa_v119_checklist.pdf)); Teder…
ASV0050	k__Fungi;p__Ascomycota;c__Sordariomycetes;o__Glomerellales;f__Plectosphaerellaceae;g__Plectosphaerella;s__PlectosphaerellaUnknown	Plectosphaerellaceae	13	Pathotroph-Saprotroph-Symbiotroph	Animal Pathogen-Endophyte-Fungal Parasite-Plant Pathogen=Wood Saprotroph	Microfungus	NULL	Possible	NULL	b'Duncan CG, Eslyn WE. 1966. Mycologia 58:642-645 ((https://doi.org/10.2307/3757045)); Nilsson T. 1973. Studia Forestalia Suecica 104:1-40 ((https://pub.epsilon.slu.se/5711/)); Worrall JJ, et al. 1997. Mycologia 89:199-219 ((https://doi.org/10.2307/3761073)); Hanada RE, et al. 2010. Fungal Biology 114:901-910 ((https://doi.org/10.1016/j.funbio.2010.08.006)); Del Olmo-Ruiz M, Arnold AE. 2014. Myco…
ASV0051	k__Fungi;p__Basidiomycota;c__Tremellomycetes;o__Cystofilobasidiales;f__Cystofilobasidiaceae;g__Cystofilobasidium;s__Cystofilobasidiummacerans	Cystofilobasidium	13	Saprotroph	Leaf Saprotroph	Yeast	NULL	Possible	NULL	b'Oberwinkler F, et al. 1983. Systematic and Applied Microbiology 41:14-122 ((https://doi.org/10.1016/S0723-2020((83))80039-3))'
ASV0052	k__Fungi;p__Basidiomycota;c__Tremellomycetes;o__Filobasidiales;f__Filobasidiaceae;g__Filobasidium;s__FilobasidiumUnknown	Filobasidium	13	Saprotroph	Undefined Saprotroph	Facultative Yeast	NULL	Highly Probable	NULL	b'Kurtzman CP, et al. (eds.) 2011. The Yeasts, a Taxonomic Study. Fifth Edition. Vols 1-3. Elsevier, San Diego (ISBN: 9780444521491)'
ASV0053	k__Fungi;p__Basidiomycota;c__Tremellomycetes;o__Cystofilobasidiales;f__Cystofilobasidiaceae;g__Cystofilobasidium;s__Cystofilobasidiumcapitatum	Cystofilobasidium	13	Saprotroph	Leaf Saprotroph	Yeast	NULL	Possible	NULL	b'Oberwinkler F, et al. 1983. Systematic and Applied Microbiology 41:14-122 ((https://doi.org/10.1016/S0723-2020((83))80039-3))'
ASV0054	k__Fungi;p__Ascomycota;c__Sordariomycetes;o__Hypocreales;f__Hypocreaceae;g__Trichoderma;s__TrichodermaUnknown	-	-	-	-	-	-	-	Unassigned	-
ASV0055	k__Fungi;p__Ascomycota;c__Dothideomycetes;o__Pleosporales;f__Didymosphaeriaceae;g__Pseudopithomyces;s__Pseudopithomycesrosae	Didymosphaeriaceae	9	Pathotroph-Saprotroph-Symbiotroph	Endophyte-Lichen Parasite-Plant Pathogen-Undefined Saprotroph	Microfungus	NULL	Probable	Saprobes in both woody and herbaceous material, also parasitic on other fungi (Cannon & Kirk 2007)	b'Cannon PF, Kirk PM. 2007. Fungal Families of the World. CAB International, Cambridge (ISBN: 978-0851998275); Massimo NC, et al. 2015. Microbial Ecology 70:61-76 ((https://doi.org/10.1007/s00248-014-0563-6))'
ASV0056	k__Fungi;p__Basidiomycota;c__Tremellomycetes;o__Cystofilobasidiales;f__Cystofilobasidiaceae;g__Cystofilobasidium;s__Cystofilobasidiummacerans	Cystofilobasidium	13	Saprotroph	Leaf Saprotroph	Yeast	NULL	Possible	NULL	b'Oberwinkler F, et al. 1983. Systematic and Applied Microbiology 41:14-122 ((https://doi.org/10.1016/S0723-2020((83))80039-3))'
ASV0057	k__Fungi;p__Basidiomycota;c__Tremellomycetes;o__Tremellales;f__Bulleribasidiaceae;g__Vishniacozyma;s__Vishniacozymavictoriae	-	-	-	-	-	-	-	Unassigned	-
ASV0058	k__Fungi;p__Basidiomycota;c__Microbotryomycetes;o__Sporidiobolales;f__Sporidiobolaceae;g__Sporobolomyces;s__Sporobolomycesroseus	Sporidiobolaceae	9	Pathotroph-Saprotroph	Animal Pathogen-Undefined Saprotroph	Microfungus	NULL	Probable	Saprobic, found in a wide range of habitats and especially in aquatic systems. Some of the red yeasts in this family are widely encountered spoilage organisms and opportunistic human pathogens (Cannon & Kirk 2007)	b'Cannon PF, Kirk PM. 2007. Fungal Families of the World. CAB International, Cambridge (ISBN: 978-0851998275)'
ASV0059	k__Fungi;p__Basidiomycota;c__Tremellomycetes;o__Tremellales;f__Rhynchogastremataceae;g__Papiliotrema;s__Papiliotremaaurea	-	-	-	-	-	-	-	Unassigned	-
ASV0060	k__Fungi;p__Ascomycota;c__Dothideomycetes;o__Pleosporales;f__Didymellaceae;g__Ascochyta;s__AscochytaUnknown	Ascochyta	13	Pathotroph	Plant Pathogen	Microfungus	NULL	Probable	NULL	b'Tedersoo L, et al. 2014. Science 346:e1256688 ((https://doi.org/10.1126/science.1256688))'
ASV0061	k__Fungi;p__Basidiomycota;c__Tremellomycetes;o__Tremellales;f__Bulleribasidiaceae;g__Vishniacozyma;s__VishniacozymaUnknown	-	-	-	-	-	-	-	Unassigned	-
ASV0062	k__Fungi;p__Ascomycota;c__Dothideomycetes;o__Pleosporales;f__Didymellaceae;g__Didymella;s__DidymellaUnknown	Didymella	13	Pathotroph-Saprotroph	Animal Pathogen-Plant Pathogen-Undefined Saprotroph	Microfungus	NULL	Probable	NULL	b'Tedersoo L, et al. 2014. Science 346:e1256688 ((https://doi.org/10.1126/science.1256688))'
ASV0063	k__Fungi;p__Basidiomycota;c__Exobasidiomycetes;o__Entylomatales;f__Entylomatales_fam_Incertae_sedis;g__Tilletiopsis;s__Tilletiopsiswashingtonensis	-	-	-	-	-	-	-	Unassigned	-
ASV0064	k__Fungi;p__Basidiomycota;c__Tremellomycetes;o__Cystofilobasidiales;f__Mrakiaceae;g__Udeniomyces;s__Udeniomycespyricola	-	-	-	-	-	-	-	Unassigned	-
ASV0065	k__Fungi;p__Ascomycota;c__Leotiomycetes;o__Erysiphales;f__Erysiphaceae;g__Neoerysiphe;s__Neoerysiphenevoi	Erysiphaceae	9	Pathotroph	Plant Pathogen	Microfungus	NULL	Probable	Biotrophic, with affected plant tissues damaged but usually not killing outright (Cannon & Kirk 2007)	b'Cannon PF, Kirk PM. 2007. Fungal Families of the World. CAB International, Cambridge (ISBN: 978-0851998275)'
ASV0066	k__Fungi;p__Basidiomycota;c__Tremellomycetes;o__Tremellales;f__Rhynchogastremataceae;g__Papiliotrema;s__PapiliotremaUnknown	-	-	-	-	-	-	-	Unassigned	-
ASV0067	k__Fungi;p__Ascomycota;c__Dothideomycetes;o__Dothideales;f__Aureobasidiaceae;g__Unknown;s__UnknownUnknown	-	-	-	-	-	-	-	Unassigned	-
ASV0068	k__Fungi;p__Basidiomycota;c__Tremellomycetes;o__Holtermanniales;f__Holtermanniales_fam_Incertae_sedis;g__Holtermanniella;s__Holtermanniellafestucosa	-	-	-	-	-	-	-	Unassigned	-
ASV0069	k__Fungi;p__Ascomycota;c__Dothideomycetes;o__Dothideales;f__Aureobasidiaceae;g__Aureobasidium;s__Aureobasidiumleucospermi	Aureobasidium	13	Pathotroph-Saprotroph-Symbiotroph	Animal Pathogen-Endophyte-Epiphyte-Plant Pathogen-Undefined Saprotroph	Facultative Yeast	NULL	Possible	NULL	b'Costa IPMW, et al. 2012. Mycotaxon 119:e26 ((http://mycotaxon.com/resources/checklists/costa_v119_checklist.pdf)); Tedersoo L, et al. 2014. Science 346:e1256688 ((https://doi.org/10.1126/science.1256688)); Wachowska U, G\xc5\x82owacka K. 2014. BioControl 59:635-645 ((https://doi.org/10.1007/s10526-014-9596-5)); Irinyia L, et al. 2016. Fungal Biology 120:125-136 ((https://doi.org/10.1016/j.funbi…
ASV0070	k__Fungi;p__Ascomycota;c__Sordariomycetes;o__Glomerellales;f__Glomerellaceae;g__Colletotrichum;s__Colletotrichumfuscum	Colletotrichum	13	Pathotroph-Symbiotroph	Endophyte-Plant Pathogen	Microfungus	NULL	Probable	NULL	b'Costa IPMW, et al. 2012. Mycotaxon 119:e26 ((http://mycotaxon.com/resources/checklists/costa_v119_checklist.pdf)); Tedersoo L, et al. 2014. Science 346:e1256688 ((https://doi.org/10.1126/science.1256688)); The American Phytopathological Society Common Names of Plant Diseases ((http://www.apsnet.org/publications/commonnames/Pages/default.aspx))'
ASV0071	k__Fungi;p__Ascomycota;c__Leotiomycetes;o__Helotiales;f__Hyaloscyphaceae;g__Unknown;s__UnknownUnknown	Hyaloscyphaceae	9	Saprotroph	Plant Saprotroph-Wood Saprotroph	Microfungus	NULL	Probable	Saprobic on woody and herbaceous material (Cannon & Kirk 2007)	b'Cannon PF, Kirk PM. 2007. Fungal Families of the World. CAB International, Cambridge (ISBN: 978-0851998275)'
ASV0072	k__Fungi;p__Ascomycota;c__Dothideomycetes;o__Pleosporales;f__Didymosphaeriaceae;g__Paraphaeosphaeria;s__Paraphaeosphaeriamichotii	Didymosphaeriaceae	9	Pathotroph-Saprotroph-Symbiotroph	Endophyte-Lichen Parasite-Plant Pathogen-Undefined Saprotroph	Microfungus	NULL	Probable	Saprobes in both woody and herbaceous material, also parasitic on other fungi (Cannon & Kirk 2007)	b'Cannon PF, Kirk PM. 2007. Fungal Families of the World. CAB International, Cambridge (ISBN: 978-0851998275); Massimo NC, et al. 2015. Microbial Ecology 70:61-76 ((https://doi.org/10.1007/s00248-014-0563-6))'
ASV0073	k__Fungi;p__Ascomycota;c__Dothideomycetes;o__Pleosporales;f__Pleosporaceae;g__Alternaria;s__Alternariarosae	Alternaria	13	Pathotroph-Saprotroph-Symbiotroph	Animal Pathogen-Endophyte-Plant Pathogen-Wood Saprotroph	Microfungus	Soft Rot	Possible	NULL	b'Duncan CG, Eslyn WE. 1966. Mycologia 58642-664; Seehann G, et al. 1975. List of Fungi in Soft-Rot Tissue Tests. Institute fur Holzbiologie und Holzschutz, Bundesforschungsanstalt fur Forst - und Holzwirtshaft, Hamburg - Lohbrugge, Germany; Tedersoo L, et al. 2014. Science 346:e1256688 ((https://doi.org/10.1126/science.1256688))'
ASV0074	k__Fungi;p__Ascomycota;c__Dothideomycetes;o__Pleosporales;f__Phaeosphaeriaceae;g__Chaetosphaeronema;s__ChaetosphaeronemaUnknown	Phaeosphaeriaceae	9	Pathotroph-Saprotroph	Fungal Parasite-Plant Pathogen-Plant Saprotroph	Microfungus	NULL	Probable	Necrotrophic or saprobic on a wide range of plants, especially monocotyledons; a few species parasitic on other fungi (Cannon & Kirk 2007)	b'Cannon PF, Kirk PM. 2007. Fungal Families of the World. CAB International, Cambridge (ISBN: 978-0851998275)'
ASV0075	k__Fungi;p__Basidiomycota;c__Tremellomycetes;o__Tremellales;f__Tremellaceae;g__Bulleromyces;s__Bulleromycesalbus	-	-	-	-	-	-	-	Unassigned	-
ASV0076	k__Fungi;p__Ascomycota;c__Dothideomycetes;o__Pleosporales;f__Didymellaceae;g__Unknown;s__UnknownUnknown	Didymellaceae	9	Pathotroph-Saprotroph	Animal Pathogen-Plant Pathogen-Undefined Saprotroph	Microfungus	NULL	Possible	NULL	b'Tedersoo L, et al. 2014. Science 346:e1256688 ((https://doi.org/10.1126/science.1256688))'
ASV0077	k__Fungi;p__Basidiomycota;c__Tremellomycetes;o__Tremellales;f__Bulleribasidiaceae;g__Dioszegia;s__Dioszegiahungarica	-	-	-	-	-	-	-	Unassigned	-
ASV0078	k__Fungi;p__Basidiomycota;c__Tremellomycetes;o__Filobasidiales;f__Filobasidiaceae;g__Filobasidium;s__FilobasidiumUnknown	Filobasidium	13	Saprotroph	Undefined Saprotroph	Facultative Yeast	NULL	Highly Probable	NULL	b'Kurtzman CP, et al. (eds.) 2011. The Yeasts, a Taxonomic Study. Fifth Edition. Vols 1-3. Elsevier, San Diego (ISBN: 9780444521491)'
ASV0079	k__Fungi;p__Ascomycota;c__Leotiomycetes;o__Erysiphales;f__Erysiphaceae;g__Golovinomyces;s__Golovinomycessonchicola	Erysiphaceae	9	Pathotroph	Plant Pathogen	Microfungus	NULL	Probable	Biotrophic, with affected plant tissues damaged but usually not killing outright (Cannon & Kirk 2007)	b'Cannon PF, Kirk PM. 2007. Fungal Families of the World. CAB International, Cambridge (ISBN: 978-0851998275)'
ASV0080	k__Fungi;p__Ascomycota;c__Dothideomycetes;o__Pleosporales;f__Didymellaceae;g__Nothophoma;s__NothophomaUnknown	Didymellaceae	9	Pathotroph-Saprotroph	Animal Pathogen-Plant Pathogen-Undefined Saprotroph	Microfungus	NULL	Possible	NULL	b'Tedersoo L, et al. 2014. Science 346:e1256688 ((https://doi.org/10.1126/science.1256688))'
ASV0081	k__Fungi;p__Basidiomycota;c__Tremellomycetes;o__Tremellales;f__Bulleribasidiaceae;g__Vishniacozyma;s__Vishniacozymatephrensis	-	-	-	-	-	-	-	Unassigned	-
ASV0082	k__Fungi;p__Ascomycota;c__Dothideomycetes;o__Pleosporales;f__Pleosporaceae;g__Alternaria;s__AlternariaUnknown	Alternaria	13	Pathotroph-Saprotroph-Symbiotroph	Animal Pathogen-Endophyte-Plant Pathogen-Wood Saprotroph	Microfungus	Soft Rot	Possible	NULL	b'Duncan CG, Eslyn WE. 1966. Mycologia 58642-664; Seehann G, et al. 1975. List of Fungi in Soft-Rot Tissue Tests. Institute fur Holzbiologie und Holzschutz, Bundesforschungsanstalt fur Forst - und Holzwirtshaft, Hamburg - Lohbrugge, Germany; Tedersoo L, et al. 2014. Science 346:e1256688 ((https://doi.org/10.1126/science.1256688))'
ASV0083	k__Fungi;p__Basidiomycota;c__Tremellomycetes;o__Tremellales;f__Bulleraceae;g__Bullera;s__Bulleracrocea	-	-	-	-	-	-	-	Unassigned	-
ASV0084	k__Fungi;p__Ascomycota;c__Leotiomycetes;o__Helotiales;f__Dermateaceae;g__Calloria;s__CalloriaUnknown	Dermateaceae	9	Pathotroph-Saprotroph	Plant Pathogen-Plant Saprotroph	Microfungus	NULL	Probable	Saprobic or parasitic on herbaceous and woody material (Cannon & Kirk 2007)	b'Cannon PF, Kirk PM. 2007. Fungal Families of the World. CAB International, Cambridge (ISBN: 978-0851998275)'
ASV0085	k__Fungi;p__Basidiomycota;c__Tremellomycetes;o__Tremellales;f__Tremellaceae;g__Cryptococcus;s__Cryptococcusdimennae	Cryptococcus	13	Pathotroph-Saprotroph-Symbiotroph	Animal Pathogen-Endophyte-Epiphyte-Undefined Saprotroph	Dimorphic Yeast	NULL	Possible	NULL	b'Andrews JH, et al. 1983. Phytopathology 73:228-234 ((https://doi.org/10.1094/Phyto-73-228)); Kurtzman CP, et al. (eds.) 2011. The Yeasts, a Taxonomic Study. Fifth Edition. Vols 1-3. Elsevier, San Diego (ISBN: 9780444521491)'
ASV0086	k__Fungi;p__Basidiomycota;c__Microbotryomycetes;o__Sporidiobolales;f__Sporidiobolaceae;g__Rhodosporidiobolus;s__Rhodosporidioboluscolostri	Sporidiobolaceae	9	Pathotroph-Saprotroph	Animal Pathogen-Undefined Saprotroph	Microfungus	NULL	Probable	Saprobic, found in a wide range of habitats and especially in aquatic systems. Some of the red yeasts in this family are widely encountered spoilage organisms and opportunistic human pathogens (Cannon & Kirk 2007)	b'Cannon PF, Kirk PM. 2007. Fungal Families of the World. CAB International, Cambridge (ISBN: 978-0851998275)'
ASV0087	k__Fungi;p__Basidiomycota;c__Cystobasidiomycetes;o__Cystobasidiomycetes_ord_Incertae_sedis;f__Symmetrosporaceae;g__Symmetrospora;s__Symmetrosporacoprosmae	-	-	-	-	-	-	-	Unassigned	-
ASV0088	k__Fungi;p__Ascomycota;c__Dothideomycetes;o__Pleosporales;f__Pleosporaceae;g__Stemphylium;s__Stemphyliumbeticola	Pleosporaceae	9	Pathotroph-Saprotroph	Endophyte-Lichen Parasite-Plant Pathogen-Undefined Saprotroph	Microfungus	NULL	Probable	Necrotrophic pathogens and saprobes, especially associated with grasses. Many species are seed-borne (Cannon & Kirk 2007)	b'Cannon PF, Kirk PM. 2007. Fungal Families of the World. CAB International, Cambridge (ISBN: 978-0851998275); David AS, et al. 2016. Microbial Ecology 71:912-926 ((https://doi.org/10.1007/s00248-015-0712-6)); Lawrey JD, Diederich P. 2016. http://www.lichenicolous.net (accessed 24 May 2017) ((http://www.lichenicolous.net))'
ASV0089	k__Fungi;p__Basidiomycota;c__Tremellomycetes;o__Tremellales;f__Tremellaceae;g__Cryptococcus;s__CryptococcusUnknown	Cryptococcus	13	Pathotroph-Saprotroph-Symbiotroph	Animal Pathogen-Endophyte-Epiphyte-Undefined Saprotroph	Dimorphic Yeast	NULL	Possible	NULL	b'Andrews JH, et al. 1983. Phytopathology 73:228-234 ((https://doi.org/10.1094/Phyto-73-228)); Kurtzman CP, et al. (eds.) 2011. The Yeasts, a Taxonomic Study. Fifth Edition. Vols 1-3. Elsevier, San Diego (ISBN: 9780444521491)'
ASV0090	k__Fungi;p__Ascomycota;c__Dothideomycetes;o__Pleosporales;f__Pleosporaceae;g__Alternaria;s__AlternariaUnknown	Alternaria	13	Pathotroph-Saprotroph-Symbiotroph	Animal Pathogen-Endophyte-Plant Pathogen-Wood Saprotroph	Microfungus	Soft Rot	Possible	NULL	b'Duncan CG, Eslyn WE. 1966. Mycologia 58642-664; Seehann G, et al. 1975. List of Fungi in Soft-Rot Tissue Tests. Institute fur Holzbiologie und Holzschutz, Bundesforschungsanstalt fur Forst - und Holzwirtshaft, Hamburg - Lohbrugge, Germany; Tedersoo L, et al. 2014. Science 346:e1256688 ((https://doi.org/10.1126/science.1256688))'
ASV0091	k__Fungi;p__Basidiomycota;c__Tremellomycetes;o__Tremellales;f__Trimorphomycetaceae;g__Saitozyma;s__Saitozymaparaflava	-	-	-	-	-	-	-	Unassigned	-
ASV0092	k__Fungi;p__Basidiomycota;c__Microbotryomycetes;o__Leucosporidiales;f__Leucosporidiaceae;g__Leucosporidium;s__Leucosporidiumgolubevii	Leucosporidiaceae	9	Saprotroph	Soil Saprotroph-Undefined Saprotroph	Yeast	NULL	Probable	A yeast from fruit (Barnett & Buhagiar 1971; Syn. Candida-Leucosporidium-Rhodotorula-Torulopsis-Vanrijia spp.);Isolated from permafrost soil (Golubev 1998; Syn. Leucosporidium/Rhodotorula spp.); isolated from a wide range of substrata (Cannon & Kirk 2007)	b'Barnett JA, Buhagiar RWM. 1971. Journal of General Microbiology 67:233-238 ((https://doi.org/10.1099/00221287-67-2-233)); Golubev WI. 1998. Mikologiya i Fitopatologiya 32:8-13 ((https://www.binran.ru/files/journals/MiF/MiF_1998_32_3.pdf)); Cannon PF, Kirk PM. 2007. Fungal Families of the World. CAB International, Cambridge (ISBN: 978-0851998275)'
ASV0093	k__Fungi;p__Ascomycota;c__Taphrinomycetes;o__Taphrinales;f__Protomycetaceae;g__Protomyces;s__Protomycesgravidus	Protomyces	13	Pathotroph	Plant Pathogen	NULL	NULL	Probable	NULL	b'James TY, et al. 2006. Nature 443:818-822 ((https://doi.org/10.1038/nature05110))'
ASV0094	k__Fungi;p__Ascomycota;c__Dothideomycetes;o__Pleosporales;f__Didymellaceae;g__Neoascochyta;s__Neoascochytagraminicola	Didymellaceae	9	Pathotroph-Saprotroph	Animal Pathogen-Plant Pathogen-Undefined Saprotroph	Microfungus	NULL	Possible	NULL	b'Tedersoo L, et al. 2014. Science 346:e1256688 ((https://doi.org/10.1126/science.1256688))'
ASV0095	k__Fungi;p__Basidiomycota;c__Tremellomycetes;o__Tremellales;f__Bulleribasidiaceae;g__Vishniacozyma;s__Vishniacozymadimennae	-	-	-	-	-	-	-	Unassigned	-
ASV0096	k__Fungi;p__Basidiomycota;c__Agaricomycetes;o__Cantharellales;f__Ceratobasidiaceae;g__Ceratobasidium;s__CeratobasidiumUnknown	Ceratobasidiaceae	9	Pathotroph-Saprotroph-Symbiotroph	Endomycorrhizal-Plant Pathogen-Undefined Saprotroph	Microfungus	NULL	Possible	Best known as plant pathogens, but also saprobic. Species are endomycorrhizal with a wide range of plant roots - especially of Orchidaceae but also even bryophytes (Cannon & Kirk 2007)	b'Cannon PF, Kirk PM. 2007. Fungal Families of the World. CAB International, Cambridge (ISBN: 978-0851998275)'
ASV0097	k__Fungi;p__Ascomycota;c__Dothideomycetes;o__Pleosporales;f__Phaeosphaeriaceae;g__Parastagonospora;s__Parastagonosporacaricis	Phaeosphaeriaceae	9	Pathotroph-Saprotroph	Fungal Parasite-Plant Pathogen-Plant Saprotroph	Microfungus	NULL	Probable	Necrotrophic or saprobic on a wide range of plants, especially monocotyledons; a few species parasitic on other fungi (Cannon & Kirk 2007)	b'Cannon PF, Kirk PM. 2007. Fungal Families of the World. CAB International, Cambridge (ISBN: 978-0851998275)'
ASV0098	k__Fungi;p__Ascomycota;c__Dothideomycetes;o__Pleosporales;f__Didymellaceae;g__Neoascochyta;s__Neoascochytatardicrescens	Didymellaceae	9	Pathotroph-Saprotroph	Animal Pathogen-Plant Pathogen-Undefined Saprotroph	Microfungus	NULL	Possible	NULL	b'Tedersoo L, et al. 2014. Science 346:e1256688 ((https://doi.org/10.1126/science.1256688))'
ASV0099	k__Fungi;p__Ascomycota;c__Leotiomycetes;o__Erysiphales;f__Erysiphaceae;g__Erysiphe;s__ErysipheUnknown	Erysiphaceae	9	Pathotroph	Plant Pathogen	Microfungus	NULL	Probable	Biotrophic, with affected plant tissues damaged but usually not killing outright (Cannon & Kirk 2007)	b'Cannon PF, Kirk PM. 2007. Fungal Families of the World. CAB International, Cambridge (ISBN: 978-0851998275)'
ASV0100	k__Fungi;p__Basidiomycota;c__Tremellomycetes;o__Filobasidiales;f__Filobasidiaceae;g__Filobasidium;s__FilobasidiumUnknown	Filobasidium	13	Saprotroph	Undefined Saprotroph	Facultative Yeast	NULL	Highly Probable	NULL	b'Kurtzman CP, et al. (eds.) 2011. The Yeasts, a Taxonomic Study. Fifth Edition. Vols 1-3. Elsevier, San Diego (ISBN: 9780444521491)'
ASV0101	k__Fungi;p__Ascomycota;c__Sordariomycetes;o__Glomerellales;f__Glomerellaceae;g__Colletotrichum;s__ColletotrichumUnknown	Colletotrichum	13	Pathotroph-Symbiotroph	Endophyte-Plant Pathogen	Microfungus	NULL	Probable	NULL	b'Costa IPMW, et al. 2012. Mycotaxon 119:e26 ((http://mycotaxon.com/resources/checklists/costa_v119_checklist.pdf)); Tedersoo L, et al. 2014. Science 346:e1256688 ((https://doi.org/10.1126/science.1256688)); The American Phytopathological Society Common Names of Plant Diseases ((http://www.apsnet.org/publications/commonnames/Pages/default.aspx))'
ASV0102	k__Fungi;p__Basidiomycota;c__Agaricostilbomycetes;o__Agaricostilbales;f__Kondoaceae;g__Bensingtonia;s__BensingtoniaUnknown	Bensingtonia	13	Saprotroph	Undefined Saprotroph	Facultative Yeast	NULL	Highly Probable	NULL	b'Kurtzman CP, et al. (eds.) 2011. The Yeasts, a Taxonomic Study. Fifth Edition. Vols 1-3. Elsevier, San Diego (ISBN: 9780444521491)'
ASV0103	k__Fungi;p__Basidiomycota;c__Tremellomycetes;o__Tremellales;f__Bulleribasidiaceae;g__Vishniacozyma;s__Vishniacozymavictoriae	-	-	-	-	-	-	-	Unassigned	-
ASV0104	k__Fungi;p__Ascomycota;c__Dothideomycetes;o__Pleosporales;f__Didymellaceae;g__Neoascochyta;s__NeoascochytaUnknown	Didymellaceae	9	Pathotroph-Saprotroph	Animal Pathogen-Plant Pathogen-Undefined Saprotroph	Microfungus	NULL	Possible	NULL	b'Tedersoo L, et al. 2014. Science 346:e1256688 ((https://doi.org/10.1126/science.1256688))'
ASV0105	k__Fungi;p__Basidiomycota;c__Tremellomycetes;o__Tremellales;f__Bulleraceae;g__Bullera;s__Bulleracrocea	-	-	-	-	-	-	-	Unassigned	-
ASV0106	k__Fungi;p__Basidiomycota;c__Tremellomycetes;o__Tremellales;f__Bulleribasidiaceae;g__Hannaella;s__Hannaellaoryzae	-	-	-	-	-	-	-	Unassigned	-
ASV0107	k__Fungi;p__Ascomycota;c__Dothideomycetes;o__Pleosporales;f__Pleosporaceae;g__Alternaria;s__Alternariametachromatica	Alternaria	13	Pathotroph-Saprotroph-Symbiotroph	Animal Pathogen-Endophyte-Plant Pathogen-Wood Saprotroph	Microfungus	Soft Rot	Possible	NULL	b'Duncan CG, Eslyn WE. 1966. Mycologia 58642-664; Seehann G, et al. 1975. List of Fungi in Soft-Rot Tissue Tests. Institute fur Holzbiologie und Holzschutz, Bundesforschungsanstalt fur Forst - und Holzwirtshaft, Hamburg - Lohbrugge, Germany; Tedersoo L, et al. 2014. Science 346:e1256688 ((https://doi.org/10.1126/science.1256688))'
ASV0108	k__Fungi;p__Ascomycota;c__Dothideomycetes;o__Pleosporales;f__Didymellaceae;g__Unknown;s__UnknownUnknown	Didymellaceae	9	Pathotroph-Saprotroph	Animal Pathogen-Plant Pathogen-Undefined Saprotroph	Microfungus	NULL	Possible	NULL	b'Tedersoo L, et al. 2014. Science 346:e1256688 ((https://doi.org/10.1126/science.1256688))'
ASV0109	k__Fungi;p__Ascomycota;c__Dothideomycetes;o__Pleosporales;f__Didymellaceae;g__Neodidymelliopsis;s__Neodidymelliopsisranunculi	Didymellaceae	9	Pathotroph-Saprotroph	Animal Pathogen-Plant Pathogen-Undefined Saprotroph	Microfungus	NULL	Possible	NULL	b'Tedersoo L, et al. 2014. Science 346:e1256688 ((https://doi.org/10.1126/science.1256688))'
ASV0110	k__Fungi;p__Ascomycota;c__Sordariomycetes;o__Hypocreales;f__Stachybotryaceae;g__Myxospora;s__MyxosporaUnknown	-	-	-	-	-	-	-	Unassigned	-
ASV0111	k__Fungi;p__Basidiomycota;c__Microbotryomycetes;o__Leucosporidiales;f__Leucosporidiaceae;g__Leucosporidium;s__LeucosporidiumUnknown	Leucosporidiaceae	9	Saprotroph	Soil Saprotroph-Undefined Saprotroph	Yeast	NULL	Probable	A yeast from fruit (Barnett & Buhagiar 1971; Syn. Candida-Leucosporidium-Rhodotorula-Torulopsis-Vanrijia spp.);Isolated from permafrost soil (Golubev 1998; Syn. Leucosporidium/Rhodotorula spp.); isolated from a wide range of substrata (Cannon & Kirk 2007)	b'Barnett JA, Buhagiar RWM. 1971. Journal of General Microbiology 67:233-238 ((https://doi.org/10.1099/00221287-67-2-233)); Golubev WI. 1998. Mikologiya i Fitopatologiya 32:8-13 ((https://www.binran.ru/files/journals/MiF/MiF_1998_32_3.pdf)); Cannon PF, Kirk PM. 2007. Fungal Families of the World. CAB International, Cambridge (ISBN: 978-0851998275)'
ASV0112	k__Fungi;p__Basidiomycota;c__Tremellomycetes;o__Tremellales;f__Rhynchogastremataceae;g__Papiliotrema;s__Papiliotremafusca	-	-	-	-	-	-	-	Unassigned	-
ASV0113	k__Fungi;p__Ascomycota;c__Dothideomycetes;o__Pleosporales;f__Didymellaceae;g__Neoascochyta;s__NeoascochytaUnknown	Didymellaceae	9	Pathotroph-Saprotroph	Animal Pathogen-Plant Pathogen-Undefined Saprotroph	Microfungus	NULL	Possible	NULL	b'Tedersoo L, et al. 2014. Science 346:e1256688 ((https://doi.org/10.1126/science.1256688))'
ASV0114	k__Fungi;p__Ascomycota;c__Dothideomycetes;o__Pleosporales;f__Didymellaceae;g__Pseudoascochyta;s__Pseudoascochytanovae-zelandiae	Didymellaceae	9	Pathotroph-Saprotroph	Animal Pathogen-Plant Pathogen-Undefined Saprotroph	Microfungus	NULL	Possible	NULL	b'Tedersoo L, et al. 2014. Science 346:e1256688 ((https://doi.org/10.1126/science.1256688))'
ASV0115	k__Fungi;p__Ascomycota;c__Dothideomycetes;o__Capnodiales;f__Cladosporiaceae;g__Cladosporium;s__CladosporiumUnknown	-	-	-	-	-	-	-	Unassigned	-
ASV0116	k__Fungi;p__Basidiomycota;c__Tremellomycetes;o__Tremellales;f__Bulleribasidiaceae;g__Vishniacozyma;s__Vishniacozymadimennae	-	-	-	-	-	-	-	Unassigned	-
ASV0117	k__Fungi;p__Basidiomycota;c__Microbotryomycetes;o__Microbotryomycetes_ord_Incertae_sedis;f__Chrysozymaceae;g__Sampaiozyma;s__Sampaiozymavanillica	-	-	-	-	-	-	-	Unassigned	-
ASV0118	k__Fungi;p__Ascomycota;c__Dothideomycetes;o__Pleosporales;f__Didymellaceae;g__Neodidymelliopsis;s__Neodidymelliopsisranunculi	Didymellaceae	9	Pathotroph-Saprotroph	Animal Pathogen-Plant Pathogen-Undefined Saprotroph	Microfungus	NULL	Possible	NULL	b'Tedersoo L, et al. 2014. Science 346:e1256688 ((https://doi.org/10.1126/science.1256688))'
ASV0119	k__Fungi;p__Ascomycota;c__Leotiomycetes;o__Helotiales;f__Helotiaceae;g__Articulospora;s__Articulosporaproliferata	Articulospora	13	Saprotroph	Undefined Saprotroph	NULL	NULL	Probable	NULL	b'Tedersoo L, et al. 2014. Science 346:e1256688 ((https://doi.org/10.1126/science.1256688))'
ASV0120	k__Fungi;p__Ascomycota;c__Dothideomycetes;o__Pleosporales;f__Phaeosphaeriaceae;g__Parastagonospora;s__Parastagonosporacaricis	Phaeosphaeriaceae	9	Pathotroph-Saprotroph	Fungal Parasite-Plant Pathogen-Plant Saprotroph	Microfungus	NULL	Probable	Necrotrophic or saprobic on a wide range of plants, especially monocotyledons; a few species parasitic on other fungi (Cannon & Kirk 2007)	b'Cannon PF, Kirk PM. 2007. Fungal Families of the World. CAB International, Cambridge (ISBN: 978-0851998275)'
ASV0121	k__Fungi;p__Ascomycota;c__Sordariomycetes;o__Glomerellales;f__Glomerellaceae;g__Colletotrichum;s__Colletotrichumfuscum	Colletotrichum	13	Pathotroph-Symbiotroph	Endophyte-Plant Pathogen	Microfungus	NULL	Probable	NULL	b'Costa IPMW, et al. 2012. Mycotaxon 119:e26 ((http://mycotaxon.com/resources/checklists/costa_v119_checklist.pdf)); Tedersoo L, et al. 2014. Science 346:e1256688 ((https://doi.org/10.1126/science.1256688)); The American Phytopathological Society Common Names of Plant Diseases ((http://www.apsnet.org/publications/commonnames/Pages/default.aspx))'
ASV0122	k__Fungi;p__Ascomycota;c__Sordariomycetes;o__Hypocreales;f__Stachybotryaceae;g__Stachybotrys;s__StachybotrysUnknown	-	-	-	-	-	-	-	Unassigned	-
ASV0123	k__Fungi;p__Ascomycota;c__Sordariomycetes;o__Hypocreales;f__Hypocreaceae;g__Trichoderma;s__TrichodermaUnknown	-	-	-	-	-	-	-	Unassigned	-
ASV0124	k__Fungi;p__Basidiomycota;c__Tremellomycetes;o__Tremellales;f__Bulleribasidiaceae;g__Hannaella;s__Hannaellaoryzae	-	-	-	-	-	-	-	Unassigned	-
ASV0125	k__Fungi;p__Basidiomycota;c__Microbotryomycetes;o__Leucosporidiales;f__Leucosporidiaceae;g__Leucosporidium;s__Leucosporidiumescuderoi	Leucosporidiaceae	9	Saprotroph	Soil Saprotroph-Undefined Saprotroph	Yeast	NULL	Probable	A yeast from fruit (Barnett & Buhagiar 1971; Syn. Candida-Leucosporidium-Rhodotorula-Torulopsis-Vanrijia spp.);Isolated from permafrost soil (Golubev 1998; Syn. Leucosporidium/Rhodotorula spp.); isolated from a wide range of substrata (Cannon & Kirk 2007)	b'Barnett JA, Buhagiar RWM. 1971. Journal of General Microbiology 67:233-238 ((https://doi.org/10.1099/00221287-67-2-233)); Golubev WI. 1998. Mikologiya i Fitopatologiya 32:8-13 ((https://www.binran.ru/files/journals/MiF/MiF_1998_32_3.pdf)); Cannon PF, Kirk PM. 2007. Fungal Families of the World. CAB International, Cambridge (ISBN: 978-0851998275)'
ASV0126	k__Fungi;p__Ascomycota;c__Leotiomycetes;o__Helotiales;f__Sclerotiniaceae;g__Clarireedia;s__Clarireediabennettii	Clarireedia	13	Pathotroph	Plant Pathogen	Microfungus	NULL	Probable	Causes dollar spot (e.g., C. homoeocarpa the types species), one of the most destructive and economically important fungal diseases of amenity turfgrasses (Catalina et al. 2018)	b'Catalina S-S, et al. 2018. Fungal Biology 122:761-773 ((https://doi.org/10.1016/j.funbio.2018.04.004))'
ASV0127	k__Fungi;p__Ascomycota;c__Dothideomycetes;o__Pleosporales;f__Didymellaceae;g__Boeremia;s__BoeremiaUnknown	Boeremia	13	Pathotroph	Endophyte-Plant Pathogen	NULL	NULL	Possible	Host - Asteraceae	b'Costa IPMW, et al. 2012. Mycotaxon 119:e26 ((http://mycotaxon.com/resources/checklists/costa_v119_checklist.pdf))'
ASV0128	k__Fungi;p__Ascomycota;c__Sordariomycetes;o__Hypocreales;f__Nectriaceae;g__Gibberella;s__GibberellaUnknown	Gibberella	13	Pathotroph	Plant Pathogen	Microfungus	NULL	Probable	NULL	b'Tedersoo L, et al. 2014. Science 346:e1256688 ((https://doi.org/10.1126/science.1256688))'
ASV0129	k__Fungi;p__Ascomycota;c__Leotiomycetes;o__Helotiales;f__Helotiaceae;g__Articulospora;s__Articulosporaproliferata	Articulospora	13	Saprotroph	Undefined Saprotroph	NULL	NULL	Probable	NULL	b'Tedersoo L, et al. 2014. Science 346:e1256688 ((https://doi.org/10.1126/science.1256688))'
ASV0130	k__Fungi;p__Ascomycota;c__Dothideomycetes;o__Capnodiales;f__Cladosporiaceae;g__Rachicladosporium;s__RachicladosporiumUnknown	-	-	-	-	-	-	-	Unassigned	-
ASV0131	k__Fungi;p__Ascomycota;c__Sordariomycetes;o__Hypocreales;f__Nectriaceae;g__Fusarium;s__Fusariumacutatum	Fusarium	13	Pathotroph-Saprotroph-Symbiotroph	Animal Pathogen-Endophyte-Lichen Parasite-Plant Pathogen-Soil Saprotroph-Wood Saprotroph	Microfungus	NULL	Possible	Likely opportunistic human pathogen (Irinyi et al. 2015)	b'Duncan CG, Eslyn WE. 1966. Mycologia 58:642-664 ((https://doi.org/10.2307/3757045)); Seehann G, et al. 1975. List of Fungi in Soft-Rot Tissue Tests. Institute fur Holzbiologie und Holzschutz, Bundesforschungsanstalt fur Forst - und Holzwirtshaft, Hamburg - Lohbrugge, Germany; Costa IPMW, et al. 2012. Mycotaxon 119:e26 ((http://mycotaxon.com/resources/checklists/costa_v119_checklist.pdf)); Teder…
ASV0132	k__Fungi;p__Ascomycota;c__Leotiomycetes;o__Helotiales;f__Helotiaceae;g__Articulospora;s__Articulosporaproliferata	Articulospora	13	Saprotroph	Undefined Saprotroph	NULL	NULL	Probable	NULL	b'Tedersoo L, et al. 2014. Science 346:e1256688 ((https://doi.org/10.1126/science.1256688))'
ASV0133	k__Fungi;p__Ascomycota;c__Dothideomycetes;o__Pleosporales;f__Phaeosphaeriaceae;g__Unknown;s__UnknownUnknown	Phaeosphaeriaceae	9	Pathotroph-Saprotroph	Fungal Parasite-Plant Pathogen-Plant Saprotroph	Microfungus	NULL	Probable	Necrotrophic or saprobic on a wide range of plants, especially monocotyledons; a few species parasitic on other fungi (Cannon & Kirk 2007)	b'Cannon PF, Kirk PM. 2007. Fungal Families of the World. CAB International, Cambridge (ISBN: 978-0851998275)'
ASV0134	k__Fungi;p__Ascomycota;c__Dothideomycetes;o__Pleosporales;f__Didymellaceae;g__Unknown;s__UnknownUnknown	Didymellaceae	9	Pathotroph-Saprotroph	Animal Pathogen-Plant Pathogen-Undefined Saprotroph	Microfungus	NULL	Possible	NULL	b'Tedersoo L, et al. 2014. Science 346:e1256688 ((https://doi.org/10.1126/science.1256688))'
ASV0135	k__Fungi;p__Ascomycota;c__Sordariomycetes;o__Glomerellales;f__Glomerellaceae;g__Colletotrichum;s__Colletotrichumbryoniicola	Colletotrichum	13	Pathotroph-Symbiotroph	Endophyte-Plant Pathogen	Microfungus	NULL	Probable	NULL	b'Costa IPMW, et al. 2012. Mycotaxon 119:e26 ((http://mycotaxon.com/resources/checklists/costa_v119_checklist.pdf)); Tedersoo L, et al. 2014. Science 346:e1256688 ((https://doi.org/10.1126/science.1256688)); The American Phytopathological Society Common Names of Plant Diseases ((http://www.apsnet.org/publications/commonnames/Pages/default.aspx))'
ASV0136	k__Fungi;p__Ascomycota;c__Dothideomycetes;o__Pleosporales;f__Phaeosphaeriaceae;g__Unknown;s__UnknownUnknown	Phaeosphaeriaceae	9	Pathotroph-Saprotroph	Fungal Parasite-Plant Pathogen-Plant Saprotroph	Microfungus	NULL	Probable	Necrotrophic or saprobic on a wide range of plants, especially monocotyledons; a few species parasitic on other fungi (Cannon & Kirk 2007)	b'Cannon PF, Kirk PM. 2007. Fungal Families of the World. CAB International, Cambridge (ISBN: 978-0851998275)'
ASV0137	k__Fungi;p__Ascomycota;c__Dothideomycetes;o__Pleosporales;f__Didymellaceae;g__Didymella;s__DidymellaUnknown	Didymella	13	Pathotroph-Saprotroph	Animal Pathogen-Plant Pathogen-Undefined Saprotroph	Microfungus	NULL	Probable	NULL	b'Tedersoo L, et al. 2014. Science 346:e1256688 ((https://doi.org/10.1126/science.1256688))'
ASV0138	k__Fungi;p__Basidiomycota;c__Microbotryomycetes;o__Leucosporidiales;f__Leucosporidiaceae;g__Unknown;s__UnknownUnknown	Leucosporidiaceae	9	Saprotroph	Soil Saprotroph-Undefined Saprotroph	Yeast	NULL	Probable	A yeast from fruit (Barnett & Buhagiar 1971; Syn. Candida-Leucosporidium-Rhodotorula-Torulopsis-Vanrijia spp.);Isolated from permafrost soil (Golubev 1998; Syn. Leucosporidium/Rhodotorula spp.); isolated from a wide range of substrata (Cannon & Kirk 2007)	b'Barnett JA, Buhagiar RWM. 1971. Journal of General Microbiology 67:233-238 ((https://doi.org/10.1099/00221287-67-2-233)); Golubev WI. 1998. Mikologiya i Fitopatologiya 32:8-13 ((https://www.binran.ru/files/journals/MiF/MiF_1998_32_3.pdf)); Cannon PF, Kirk PM. 2007. Fungal Families of the World. CAB International, Cambridge (ISBN: 978-0851998275)'
ASV0139	k__Fungi;p__Basidiomycota;c__Cystobasidiomycetes;o__Cystobasidiomycetes_ord_Incertae_sedis;f__Buckleyzymaceae;g__Buckleyzyma;s__Buckleyzymaaurantiaca	Buckleyzyma	13	Saprotroph	Undefined Saprotroph	Yeast	NULL	Probable	NULL	b'Wang QM, et al. 2015. Studies in Mycology 81:149-189 ((https://doi.org/10.1016/j.simyco.2015.12.002))'
ASV0140	k__Fungi;p__Ascomycota;c__Taphrinomycetes;o__Taphrinales;f__Protomycetaceae;g__Protomyces;s__Protomycesinouyei	Protomyces	13	Pathotroph	Plant Pathogen	NULL	NULL	Probable	NULL	b'James TY, et al. 2006. Nature 443:818-822 ((https://doi.org/10.1038/nature05110))'
ASV0141	k__Fungi;p__Ascomycota;c__Leotiomycetes;o__Unknown;f__Unknown;g__Unknown;s__UnknownUnknown	-	-	-	-	-	-	-	Unassigned	-
ASV0142	k__Fungi;p__Ascomycota;c__Dothideomycetes;o__Capnodiales;f__Mycosphaerellaceae;g__Mycosphaerella;s__Mycosphaerellatassiana	Mycosphaerella	13	Pathotroph	Plant Pathogen	Microfungus	NULL	Probable	NULL	b'Tedersoo L, et al. 2014. Science 346:e1256688 ((https://doi.org/10.1126/science.1256688))'
ASV0143	k__Fungi;p__Ascomycota;c__Dothideomycetes;o__Pleosporales;f__Pleosporaceae;g__Alternaria;s__Alternariaarmoraciae	Alternaria	13	Pathotroph-Saprotroph-Symbiotroph	Animal Pathogen-Endophyte-Plant Pathogen-Wood Saprotroph	Microfungus	Soft Rot	Possible	NULL	b'Duncan CG, Eslyn WE. 1966. Mycologia 58642-664; Seehann G, et al. 1975. List of Fungi in Soft-Rot Tissue Tests. Institute fur Holzbiologie und Holzschutz, Bundesforschungsanstalt fur Forst - und Holzwirtshaft, Hamburg - Lohbrugge, Germany; Tedersoo L, et al. 2014. Science 346:e1256688 ((https://doi.org/10.1126/science.1256688))'
ASV0144	k__Fungi;p__Ascomycota;c__Dothideomycetes;o__Capnodiales;f__Mycosphaerellaceae;g__Septoria;s__Septoriacretae	Mycosphaerellaceae	9	Pathotroph-Saprotroph	Plant Pathogen-Undefined Saprotroph	Microfungus	NULL	Probable	Biotrophic, necrotrophic or saprobic on various plant tissues (Cannon & Kirk 2007)	b'Cannon PF, Kirk PM. 2007. Fungal Families of the World. CAB International, Cambridge (ISBN: 978-0851998275)'
ASV0145	k__Fungi;p__Ascomycota;c__Sordariomycetes;o__Phomatosporales;f__Phomatosporaceae;g__Phomatospora;s__Phomatosporadinemasporium	-	-	-	-	-	-	-	Unassigned	-
ASV0146	k__Fungi;p__Basidiomycota;c__Tremellomycetes;o__Tremellales;f__Bulleribasidiaceae;g__Vishniacozyma;s__Vishniacozymadimennae	-	-	-	-	-	-	-	Unassigned	-
ASV0147	k__Fungi;p__Ascomycota;c__Dothideomycetes;o__Capnodiales;f__Mycosphaerellaceae;g__Septoria;s__Septorialactucae	Mycosphaerellaceae	9	Pathotroph-Saprotroph	Plant Pathogen-Undefined Saprotroph	Microfungus	NULL	Probable	Biotrophic, necrotrophic or saprobic on various plant tissues (Cannon & Kirk 2007)	b'Cannon PF, Kirk PM. 2007. Fungal Families of the World. CAB International, Cambridge (ISBN: 978-0851998275)'
ASV0148	k__Fungi;p__Basidiomycota;c__Tremellomycetes;o__Tremellales;f__Bulleribasidiaceae;g__Vishniacozyma;s__Vishniacozymaheimaeyensis	-	-	-	-	-	-	-	Unassigned	-
ASV0149	k__Fungi;p__Basidiomycota;c__Microbotryomycetes;o__Microbotryomycetes_ord_Incertae_sedis;f__Microbotryomycetes_fam_Incertae_sedis;g__Curvibasidium;s__Curvibasidiumcygneicollum	-	-	-	-	-	-	-	Unassigned	-
ASV0150	k__Fungi;p__Basidiomycota;c__Tremellomycetes;o__Tremellales;f__Bulleraceae;g__Genolevuria;s__GenolevuriaUnknown	-	-	-	-	-	-	-	Unassigned	-
ASV0151	k__Fungi;p__Basidiomycota;c__Microbotryomycetes;o__Microbotryales;f__Microbotryaceae;g__Microbotryum;s__Microbotryumkuehneanum	Microbotryaceae	9	Pathotroph	Plant Pathogen	Microfungus	NULL	Probable	Biotrophic, almost all species occurring in dicot flowers and effectively replacing anthers or ovaries (Cannon & Kirk 2007)	b'Cannon PF, Kirk PM. 2007. Fungal Families of the World. CAB International, Cambridge (ISBN: 978-0851998275)'
ASV0152	k__Fungi;p__Basidiomycota;c__Agaricomycetes;o__Cantharellales;f__Ceratobasidiaceae;g__Thanatephorus;s__Thanatephoruscucumeris	Ceratobasidiaceae	9	Pathotroph-Saprotroph-Symbiotroph	Endomycorrhizal-Plant Pathogen-Undefined Saprotroph	Microfungus	NULL	Possible	Best known as plant pathogens, but also saprobic. Species are endomycorrhizal with a wide range of plant roots - especially of Orchidaceae but also even bryophytes (Cannon & Kirk 2007)	b'Cannon PF, Kirk PM. 2007. Fungal Families of the World. CAB International, Cambridge (ISBN: 978-0851998275)'
ASV0153	k__Fungi;p__Basidiomycota;c__Microbotryomycetes;o__Sporidiobolales;f__Sporidiobolaceae;g__Sporobolomyces;s__Sporobolomycespatagonicus	Sporidiobolaceae	9	Pathotroph-Saprotroph	Animal Pathogen-Undefined Saprotroph	Microfungus	NULL	Probable	Saprobic, found in a wide range of habitats and especially in aquatic systems. Some of the red yeasts in this family are widely encountered spoilage organisms and opportunistic human pathogens (Cannon & Kirk 2007)	b'Cannon PF, Kirk PM. 2007. Fungal Families of the World. CAB International, Cambridge (ISBN: 978-0851998275)'
ASV0154	k__Fungi;p__Ascomycota;c__Dothideomycetes;o__Pleosporales;f__Cucurbitariaceae;g__Pyrenochaetopsis;s__Pyrenochaetopsisleptospora	Cucurbitariaceae	9	Pathotroph-Saprotroph	Plant Pathogen-Wood Saprotroph	Microfungus	NULL	Probable	Necrotrophic or saprobic on woody plants (Cannon & Kirk 2007)	b'Cannon PF, Kirk PM. 2007. Fungal Families of the World. CAB International, Cambridge (ISBN: 978-0851998275); Tedersoo L, et al. 2014. Science 346:e1256688 ((https://doi.org/10.1126/science.1256688))'
ASV0155	k__Fungi;p__Basidiomycota;c__Agaricostilbomycetes;o__Agaricostilbales;f__Kondoaceae;g__Bensingtonia;s__BensingtoniaUnknown	Bensingtonia	13	Saprotroph	Undefined Saprotroph	Facultative Yeast	NULL	Highly Probable	NULL	b'Kurtzman CP, et al. (eds.) 2011. The Yeasts, a Taxonomic Study. Fifth Edition. Vols 1-3. Elsevier, San Diego (ISBN: 9780444521491)'
ASV0156	k__Fungi;p__Ascomycota;c__Dothideomycetes;o__Pleosporales;f__Didymellaceae;g__Neoascochyta;s__Neoascochytadesmazieri	Didymellaceae	9	Pathotroph-Saprotroph	Animal Pathogen-Plant Pathogen-Undefined Saprotroph	Microfungus	NULL	Possible	NULL	b'Tedersoo L, et al. 2014. Science 346:e1256688 ((https://doi.org/10.1126/science.1256688))'
ASV0157	k__Fungi;p__Basidiomycota;c__Unknown;o__Unknown;f__Unknown;g__Unknown;s__UnknownUnknown	-	-	-	-	-	-	-	Unassigned	-
ASV0158	k__Fungi;p__Ascomycota;c__Dothideomycetes;o__Pleosporales;f__Didymellaceae;g__Ascochyta;s__Ascochytamanawaorae	Ascochyta	13	Pathotroph	Plant Pathogen	Microfungus	NULL	Probable	NULL	b'Tedersoo L, et al. 2014. Science 346:e1256688 ((https://doi.org/10.1126/science.1256688))'
ASV0159	k__Fungi;p__Basidiomycota;c__Tremellomycetes;o__Cystofilobasidiales;f__Mrakiaceae;g__Itersonilia;s__Itersoniliapannonica	-	-	-	-	-	-	-	Unassigned	-
ASV0160	k__Fungi;p__Ascomycota;c__Leotiomycetes;o__Helotiales;f__Sclerotiniaceae;g__Unknown;s__UnknownUnknown	Sclerotiniaceae	9	Pathotroph	Plant Pathogen	Microfungus	NULL	Probable	Primarily necrotrophs, infecting roots, leaves, fruits, seeds, etc. and causing moulds, damping off etc. Sclerotia often overwinter and can survive for long periods in soil (Cannon & Kirk 2007)	b'Cannon PF, Kirk PM. 2007. Fungal Families of the World. CAB International, Cambridge (ISBN: 978-0851998275)'
ASV0161	k__Fungi;p__Ascomycota;c__Eurotiomycetes;o__Eurotiales;f__Aspergillaceae;g__Aspergillus;s__AspergillusUnknown	-	-	-	-	-	-	-	Unassigned	-
ASV0162	k__Fungi;p__Ascomycota;c__Dothideomycetes;o__Pleosporales;f__Phaeosphaeriaceae;g__Phaeosphaeria;s__Phaeosphaeriapoagena	Phaeosphaeria	13	Saprotroph	Undefined Saprotroph	NULL	NULL	Probable	NULL	b'Tedersoo L, et al. 2014. Science 346:e1256688 ((https://doi.org/10.1126/science.1256688))'
ASV0163	k__Fungi;p__Ascomycota;c__Leotiomycetes;o__Helotiales;f__Helotiales_fam_Incertae_sedis;g__Volucrispora;s__Volucrisporagraminea	-	-	-	-	-	-	-	Unassigned	-
ASV0164	k__Fungi;p__Ascomycota;c__Dothideomycetes;o__Pleosporales;f__Unknown;g__Unknown;s__UnknownUnknown	-	-	-	-	-	-	-	Unassigned	-
ASV0165	k__Fungi;p__Basidiomycota;c__Tremellomycetes;o__Tremellales;f__Bulleribasidiaceae;g__Vishniacozyma;s__Vishniacozymadimennae	-	-	-	-	-	-	-	Unassigned	-
ASV0166	k__Fungi;p__Ascomycota;c__Dothideomycetes;o__Pleosporales;f__Didymellaceae;g__Didymella;s__DidymellaUnknown	Didymella	13	Pathotroph-Saprotroph	Animal Pathogen-Plant Pathogen-Undefined Saprotroph	Microfungus	NULL	Probable	NULL	b'Tedersoo L, et al. 2014. Science 346:e1256688 ((https://doi.org/10.1126/science.1256688))'
ASV0167	k__Fungi;p__Ascomycota;c__Dothideomycetes;o__Pleosporales;f__Phaeosphaeriaceae;g__Paraphoma;s__ParaphomaUnknown	Phaeosphaeriaceae	9	Pathotroph-Saprotroph	Fungal Parasite-Plant Pathogen-Plant Saprotroph	Microfungus	NULL	Probable	Necrotrophic or saprobic on a wide range of plants, especially monocotyledons; a few species parasitic on other fungi (Cannon & Kirk 2007)	b'Cannon PF, Kirk PM. 2007. Fungal Families of the World. CAB International, Cambridge (ISBN: 978-0851998275)'
ASV0168	k__Fungi;p__Basidiomycota;c__Tremellomycetes;o__Tremellales;f__Tremellaceae;g__Unknown;s__UnknownUnknown	-	-	-	-	-	-	-	Unassigned	-
ASV0169	k__Fungi;p__Ascomycota;c__Sordariomycetes;o__Hypocreales;f__Nectriaceae;g__Gibberella;s__Gibberellaintricans	Gibberella	13	Pathotroph	Plant Pathogen	Microfungus	NULL	Probable	NULL	b'Tedersoo L, et al. 2014. Science 346:e1256688 ((https://doi.org/10.1126/science.1256688))'
ASV0170	k__Fungi;p__Ascomycota;c__Dothideomycetes;o__Capnodiales;f__Cladosporiaceae;g__Cladosporium;s__Cladosporiumramotenellum	-	-	-	-	-	-	-	Unassigned	-
ASV0171	k__Fungi;p__Basidiomycota;c__Tremellomycetes;o__Tremellales;f__Tremellaceae;g__Cryptococcus;s__Cryptococcusdimennae	Cryptococcus	13	Pathotroph-Saprotroph-Symbiotroph	Animal Pathogen-Endophyte-Epiphyte-Undefined Saprotroph	Dimorphic Yeast	NULL	Possible	NULL	b'Andrews JH, et al. 1983. Phytopathology 73:228-234 ((https://doi.org/10.1094/Phyto-73-228)); Kurtzman CP, et al. (eds.) 2011. The Yeasts, a Taxonomic Study. Fifth Edition. Vols 1-3. Elsevier, San Diego (ISBN: 9780444521491)'
ASV0172	k__Fungi;p__Basidiomycota;c__Cystobasidiomycetes;o__Erythrobasidiales;f__Unknown;g__Unknown;s__UnknownUnknown	-	-	-	-	-	-	-	Unassigned	-
ASV0173	k__Fungi;p__Ascomycota;c__Leotiomycetes;o__Erysiphales;f__Erysiphaceae;g__Blumeria;s__Blumeriagraminis	Erysiphaceae	9	Pathotroph	Plant Pathogen	Microfungus	NULL	Probable	Biotrophic, with affected plant tissues damaged but usually not killing outright (Cannon & Kirk 2007)	b'Cannon PF, Kirk PM. 2007. Fungal Families of the World. CAB International, Cambridge (ISBN: 978-0851998275)'
ASV0174	k__Fungi;p__Basidiomycota;c__Tremellomycetes;o__Tremellales;f__Rhynchogastremataceae;g__Papiliotrema;s__Papiliotremafrias	-	-	-	-	-	-	-	Unassigned	-
ASV0175	k__Fungi;p__Ascomycota;c__Dothideomycetes;o__Pleosporales;f__Didymosphaeriaceae;g__Paraphaeosphaeria;s__Paraphaeosphaeriamichotii	Didymosphaeriaceae	9	Pathotroph-Saprotroph-Symbiotroph	Endophyte-Lichen Parasite-Plant Pathogen-Undefined Saprotroph	Microfungus	NULL	Probable	Saprobes in both woody and herbaceous material, also parasitic on other fungi (Cannon & Kirk 2007)	b'Cannon PF, Kirk PM. 2007. Fungal Families of the World. CAB International, Cambridge (ISBN: 978-0851998275); Massimo NC, et al. 2015. Microbial Ecology 70:61-76 ((https://doi.org/10.1007/s00248-014-0563-6))'
ASV0176	k__Fungi;p__Ascomycota;c__Sordariomycetes;o__Hypocreales;f__Nectriaceae;g__Gibberella;s__Gibberellapulicaris	Gibberella	13	Pathotroph	Plant Pathogen	Microfungus	NULL	Probable	NULL	b'Tedersoo L, et al. 2014. Science 346:e1256688 ((https://doi.org/10.1126/science.1256688))'
ASV0177	k__Fungi;p__Basidiomycota;c__Tremellomycetes;o__Cystofilobasidiales;f__Mrakiaceae;g__Itersonilia;s__Itersoniliaperplexans	-	-	-	-	-	-	-	Unassigned	-
ASV0178	k__Fungi;p__Basidiomycota;c__Tremellomycetes;o__Tremellales;f__Trimorphomycetaceae;g__Saitozyma;s__SaitozymaUnknown	-	-	-	-	-	-	-	Unassigned	-
ASV0179	k__Fungi;p__Ascomycota;c__Sordariomycetes;o__Glomerellales;f__Plectosphaerellaceae;g__Lectera;s__Lecteralonga	Lectera	13	Pathotroph	Plant Pathogen	NULL	NULL	Probable	NULL	b'Tedersoo L, et al. 2014. Science 346:e1256688 ((https://doi.org/10.1126/science.1256688))'
ASV0180	k__Fungi;p__Ascomycota;c__Leotiomycetes;o__Helotiales;f__Sclerotiniaceae;g__Botryotinia;s__Botryotiniapelargonii	Botryotinia	13	Pathotroph	Plant Pathogen	NULL	NULL	Probable	NULL	b'Tedersoo L, et al. 2014. Science 346:e1256688 ((https://doi.org/10.1126/science.1256688))'
ASV0181	k__Fungi;p__Basidiomycota;c__Tremellomycetes;o__Tremellales;f__Bulleribasidiaceae;g__Vishniacozyma;s__Vishniacozymavictoriae	-	-	-	-	-	-	-	Unassigned	-
ASV0182	k__Fungi;p__Ascomycota;c__Dothideomycetes;o__Pleosporales;f__Pleosporaceae;g__Curvularia;s__Curvulariatrifolii	Curvularia	13	Pathotroph	Plant Pathogen	Microfungus	NULL	Probable	NULL	b'Tedersoo L, et al. 2014. Science 346:e1256688 ((https://doi.org/10.1126/science.1256688))'
ASV0183	k__Fungi;p__Ascomycota;c__Dothideomycetes;o__Pleosporales;f__Pleosporaceae;g__Stemphylium;s__StemphyliumUnknown	Pleosporaceae	9	Pathotroph-Saprotroph	Endophyte-Lichen Parasite-Plant Pathogen-Undefined Saprotroph	Microfungus	NULL	Probable	Necrotrophic pathogens and saprobes, especially associated with grasses. Many species are seed-borne (Cannon & Kirk 2007)	b'Cannon PF, Kirk PM. 2007. Fungal Families of the World. CAB International, Cambridge (ISBN: 978-0851998275); David AS, et al. 2016. Microbial Ecology 71:912-926 ((https://doi.org/10.1007/s00248-015-0712-6)); Lawrey JD, Diederich P. 2016. http://www.lichenicolous.net (accessed 24 May 2017) ((http://www.lichenicolous.net))'
ASV0184	k__Fungi;p__Ascomycota;c__Sordariomycetes;o__Xylariales;f__Microdochiaceae;g__Microdochium;s__Microdochiumphragmitis	-	-	-	-	-	-	-	Unassigned	-
ASV0185	k__Fungi;p__Ascomycota;c__Sordariomycetes;o__Hypocreales;f__Nectriaceae;g__Fusarium;s__Fusariumpoae	Fusarium	13	Pathotroph-Saprotroph-Symbiotroph	Animal Pathogen-Endophyte-Lichen Parasite-Plant Pathogen-Soil Saprotroph-Wood Saprotroph	Microfungus	NULL	Possible	Likely opportunistic human pathogen (Irinyi et al. 2015)	b'Duncan CG, Eslyn WE. 1966. Mycologia 58:642-664 ((https://doi.org/10.2307/3757045)); Seehann G, et al. 1975. List of Fungi in Soft-Rot Tissue Tests. Institute fur Holzbiologie und Holzschutz, Bundesforschungsanstalt fur Forst - und Holzwirtshaft, Hamburg - Lohbrugge, Germany; Costa IPMW, et al. 2012. Mycotaxon 119:e26 ((http://mycotaxon.com/resources/checklists/costa_v119_checklist.pdf)); Teder…
ASV0186	k__Fungi;p__Ascomycota;c__Dothideomycetes;o__Pleosporales;f__Phaeosphaeriaceae;g__Unknown;s__UnknownUnknown	Phaeosphaeriaceae	9	Pathotroph-Saprotroph	Fungal Parasite-Plant Pathogen-Plant Saprotroph	Microfungus	NULL	Probable	Necrotrophic or saprobic on a wide range of plants, especially monocotyledons; a few species parasitic on other fungi (Cannon & Kirk 2007)	b'Cannon PF, Kirk PM. 2007. Fungal Families of the World. CAB International, Cambridge (ISBN: 978-0851998275)'
ASV0187	k__Fungi;p__Ascomycota;c__Taphrinomycetes;o__Taphrinales;f__Protomycetaceae;g__Protomyces;s__Protomycesinouyei	Protomyces	13	Pathotroph	Plant Pathogen	NULL	NULL	Probable	NULL	b'James TY, et al. 2006. Nature 443:818-822 ((https://doi.org/10.1038/nature05110))'
ASV0188	k__Fungi;p__Basidiomycota;c__Tremellomycetes;o__Tremellales;f__Bulleribasidiaceae;g__Vishniacozyma;s__Vishniacozymatephrensis	-	-	-	-	-	-	-	Unassigned	-
ASV0189	k__Fungi;p__Ascomycota;c__Eurotiomycetes;o__Eurotiales;f__Aspergillaceae;g__Penicillium;s__PenicilliumUnknown	-	-	-	-	-	-	-	Unassigned	-
ASV0190	k__Fungi;p__Ascomycota;c__Sordariomycetes;o__Hypocreales;f__Nectriaceae;g__Fusarium;s__FusariumUnknown	Fusarium	13	Pathotroph-Saprotroph-Symbiotroph	Animal Pathogen-Endophyte-Lichen Parasite-Plant Pathogen-Soil Saprotroph-Wood Saprotroph	Microfungus	NULL	Possible	Likely opportunistic human pathogen (Irinyi et al. 2015)	b'Duncan CG, Eslyn WE. 1966. Mycologia 58:642-664 ((https://doi.org/10.2307/3757045)); Seehann G, et al. 1975. List of Fungi in Soft-Rot Tissue Tests. Institute fur Holzbiologie und Holzschutz, Bundesforschungsanstalt fur Forst - und Holzwirtshaft, Hamburg - Lohbrugge, Germany; Costa IPMW, et al. 2012. Mycotaxon 119:e26 ((http://mycotaxon.com/resources/checklists/costa_v119_checklist.pdf)); Teder…
ASV0191	k__Fungi;p__Basidiomycota;c__Microbotryomycetes;o__Microbotryales;f__Unknown;g__Unknown;s__UnknownUnknown	-	-	-	-	-	-	-	Unassigned	-
ASV0192	k__Fungi;p__Ascomycota;c__Leotiomycetes;o__Erysiphales;f__Erysiphaceae;g__Podosphaera;s__PodosphaeraUnknown	Erysiphaceae	9	Pathotroph	Plant Pathogen	Microfungus	NULL	Probable	Biotrophic, with affected plant tissues damaged but usually not killing outright (Cannon & Kirk 2007)	b'Cannon PF, Kirk PM. 2007. Fungal Families of the World. CAB International, Cambridge (ISBN: 978-0851998275)'
ASV0193	k__Fungi;p__Ascomycota;c__Dothideomycetes;o__Pleosporales;f__Didymellaceae;g__Didymella;s__Didymellaurticicola	Didymella	13	Pathotroph-Saprotroph	Animal Pathogen-Plant Pathogen-Undefined Saprotroph	Microfungus	NULL	Probable	NULL	b'Tedersoo L, et al. 2014. Science 346:e1256688 ((https://doi.org/10.1126/science.1256688))'
ASV0194	k__Fungi;p__Ascomycota;c__Sordariomycetes;o__Glomerellales;f__Plectosphaerellaceae;g__Plectosphaerella;s__Plectosphaerellaoligotrophica	Plectosphaerellaceae	13	Pathotroph-Saprotroph-Symbiotroph	Animal Pathogen-Endophyte-Fungal Parasite-Plant Pathogen=Wood Saprotroph	Microfungus	NULL	Possible	NULL	b'Duncan CG, Eslyn WE. 1966. Mycologia 58:642-645 ((https://doi.org/10.2307/3757045)); Nilsson T. 1973. Studia Forestalia Suecica 104:1-40 ((https://pub.epsilon.slu.se/5711/)); Worrall JJ, et al. 1997. Mycologia 89:199-219 ((https://doi.org/10.2307/3761073)); Hanada RE, et al. 2010. Fungal Biology 114:901-910 ((https://doi.org/10.1016/j.funbio.2010.08.006)); Del Olmo-Ruiz M, Arnold AE. 2014. Myco…
ASV0195	k__Fungi;p__Ascomycota;c__Leotiomycetes;o__Helotiales;f__Unknown;g__Unknown;s__UnknownUnknown	-	-	-	-	-	-	-	Unassigned	-
ASV0196	k__Fungi;p__Ascomycota;c__Sordariomycetes;o__Xylariales;f__Bartaliniaceae;g__Truncatella;s__TruncatellaUnknown	Truncatella	13	Pathotroph	Plant Pathogen	NULL	NULL	Probable	NULL	b'Tedersoo L, et al. 2014. Science 346:e1256688 ((https://doi.org/10.1126/science.1256688))'
ASV0197	k__Fungi;p__Ascomycota;c__Sordariomycetes;o__Hypocreales;f__Nectriaceae;g__Fusarium;s__Fusariumsarcochroum	Fusarium	13	Pathotroph-Saprotroph-Symbiotroph	Animal Pathogen-Endophyte-Lichen Parasite-Plant Pathogen-Soil Saprotroph-Wood Saprotroph	Microfungus	NULL	Possible	Likely opportunistic human pathogen (Irinyi et al. 2015)	b'Duncan CG, Eslyn WE. 1966. Mycologia 58:642-664 ((https://doi.org/10.2307/3757045)); Seehann G, et al. 1975. List of Fungi in Soft-Rot Tissue Tests. Institute fur Holzbiologie und Holzschutz, Bundesforschungsanstalt fur Forst - und Holzwirtshaft, Hamburg - Lohbrugge, Germany; Costa IPMW, et al. 2012. Mycotaxon 119:e26 ((http://mycotaxon.com/resources/checklists/costa_v119_checklist.pdf)); Teder…
ASV0198	k__Fungi;p__Basidiomycota;c__Tremellomycetes;o__Tremellales;f__Bulleribasidiaceae;g__Dioszegia;s__Dioszegiarishiriensis	-	-	-	-	-	-	-	Unassigned	-
ASV0199	k__Fungi;p__Ascomycota;c__Dothideomycetes;o__Pleosporales;f__Didymellaceae;g__Neoascochyta;s__Neoascochytatriticicola	Didymellaceae	9	Pathotroph-Saprotroph	Animal Pathogen-Plant Pathogen-Undefined Saprotroph	Microfungus	NULL	Possible	NULL	b'Tedersoo L, et al. 2014. Science 346:e1256688 ((https://doi.org/10.1126/science.1256688))'
ASV0200	k__Fungi;p__Ascomycota;c__Dothideomycetes;o__Pleosporales;f__Didymosphaeriaceae;g__Paraphaeosphaeria;s__Paraphaeosphaeriamichotii	Didymosphaeriaceae	9	Pathotroph-Saprotroph-Symbiotroph	Endophyte-Lichen Parasite-Plant Pathogen-Undefined Saprotroph	Microfungus	NULL	Probable	Saprobes in both woody and herbaceous material, also parasitic on other fungi (Cannon & Kirk 2007)	b'Cannon PF, Kirk PM. 2007. Fungal Families of the World. CAB International, Cambridge (ISBN: 978-0851998275); Massimo NC, et al. 2015. Microbial Ecology 70:61-76 ((https://doi.org/10.1007/s00248-014-0563-6))'
ASV0201	k__Fungi;p__Ascomycota;c__Leotiomycetes;o__Helotiales;f__Helotiaceae;g__Articulospora;s__Articulosporaproliferata	Articulospora	13	Saprotroph	Undefined Saprotroph	NULL	NULL	Probable	NULL	b'Tedersoo L, et al. 2014. Science 346:e1256688 ((https://doi.org/10.1126/science.1256688))'
ASV0202	k__Fungi;p__Basidiomycota;c__Tremellomycetes;o__Cystofilobasidiales;f__Cystofilobasidiaceae;g__Cystofilobasidium;s__Cystofilobasidiuminfirmominiatum	Cystofilobasidium	13	Saprotroph	Leaf Saprotroph	Yeast	NULL	Possible	NULL	b'Oberwinkler F, et al. 1983. Systematic and Applied Microbiology 41:14-122 ((https://doi.org/10.1016/S0723-2020((83))80039-3))'
ASV0203	k__Fungi;p__Ascomycota;c__Sordariomycetes;o__Hypocreales;f__Unknown;g__Unknown;s__UnknownUnknown	-	-	-	-	-	-	-	Unassigned	-
ASV0204	k__Fungi;p__Ascomycota;c__Dothideomycetes;o__Capnodiales;f__Mycosphaerellaceae;g__Ramularia;s__RamulariaUnknown	Mycosphaerellaceae	9	Pathotroph-Saprotroph	Plant Pathogen-Undefined Saprotroph	Microfungus	NULL	Probable	Biotrophic, necrotrophic or saprobic on various plant tissues (Cannon & Kirk 2007)	b'Cannon PF, Kirk PM. 2007. Fungal Families of the World. CAB International, Cambridge (ISBN: 978-0851998275)'
ASV0205	k__Fungi;p__Basidiomycota;c__Tremellomycetes;o__Tremellales;f__Bulleraceae;g__Bullera;s__Bulleracrocea	-	-	-	-	-	-	-	Unassigned	-
ASV0206	k__Fungi;p__Ascomycota;c__Leotiomycetes;o__Helotiales;f__Dermateaceae;g__Helgardia;s__HelgardiaUnknown	Dermateaceae	9	Pathotroph-Saprotroph	Plant Pathogen-Plant Saprotroph	Microfungus	NULL	Probable	Saprobic or parasitic on herbaceous and woody material (Cannon & Kirk 2007)	b'Cannon PF, Kirk PM. 2007. Fungal Families of the World. CAB International, Cambridge (ISBN: 978-0851998275)'
ASV0207	k__Fungi;p__Ascomycota;c__Dothideomycetes;o__Capnodiales;f__Mycosphaerellaceae;g__Paramycosphaerella;s__Paramycosphaerellaintermedia	Mycosphaerellaceae	9	Pathotroph-Saprotroph	Plant Pathogen-Undefined Saprotroph	Microfungus	NULL	Probable	Biotrophic, necrotrophic or saprobic on various plant tissues (Cannon & Kirk 2007)	b'Cannon PF, Kirk PM. 2007. Fungal Families of the World. CAB International, Cambridge (ISBN: 978-0851998275)'
ASV0208	k__Fungi;p__Ascomycota;c__Dothideomycetes;o__Capnodiales;f__Mycosphaerellaceae;g__Zymoseptoria;s__ZymoseptoriaUnknown	Mycosphaerellaceae	9	Pathotroph-Saprotroph	Plant Pathogen-Undefined Saprotroph	Microfungus	NULL	Probable	Biotrophic, necrotrophic or saprobic on various plant tissues (Cannon & Kirk 2007)	b'Cannon PF, Kirk PM. 2007. Fungal Families of the World. CAB International, Cambridge (ISBN: 978-0851998275)'
ASV0209	k__Fungi;p__Ascomycota;c__Sordariomycetes;o__Hypocreales;f__Bionectriaceae;g__Clonostachys;s__Clonostachysmiodochialis	Bionectriaceae	9	Pathotroph-Saprotroph	Algal Parasite-Bryophyte Parasite-Fungal Parasite-Undefined Saprotroph	Microfungus	NULL	Probable	Associated with plant material, especially on wood and herbaceous debris, or with algae, bryophyte or other fungi, rarely pathogenic (Cannon & Kirk 2007)	b'Cannon PF, Kirk PM. 2007. Fungal Families of the World. CAB International, Cambridge (ISBN: 978-0851998275)'
ASV0210	k__Fungi;p__Basidiomycota;c__Tremellomycetes;o__Filobasidiales;f__Filobasidiaceae;g__Filobasidium;s__Filobasidiumwieringae	Filobasidium	13	Saprotroph	Undefined Saprotroph	Facultative Yeast	NULL	Highly Probable	NULL	b'Kurtzman CP, et al. (eds.) 2011. The Yeasts, a Taxonomic Study. Fifth Edition. Vols 1-3. Elsevier, San Diego (ISBN: 9780444521491)'
ASV0211	k__Fungi;p__Ascomycota;c__Leotiomycetes;o__Helotiales;f__Helotiales_fam_Incertae_sedis;g__Volucrispora;s__Volucrisporagraminea	-	-	-	-	-	-	-	Unassigned	-
ASV0212	k__Fungi;p__Ascomycota;c__Sordariomycetes;o__Hypocreales;f__Hypocreales_fam_Incertae_sedis;g__Sarocladium;s__Sarocladiumbactrocephalum	Sarocladium	13	Saprotroph	Undefined Saprotroph	NULL	NULL	Probable	NULL	b'Tedersoo L, et al. 2014. Science 346:e1256688 ((https://doi.org/10.1126/science.1256688))'
ASV0213	k__Fungi;p__Ascomycota;c__Dothideomycetes;o__Pleosporales;f__Pleosporaceae;g__Curvularia;s__Curvulariainaequalis	Curvularia	13	Pathotroph	Plant Pathogen	Microfungus	NULL	Probable	NULL	b'Tedersoo L, et al. 2014. Science 346:e1256688 ((https://doi.org/10.1126/science.1256688))'
ASV0214	k__Fungi;p__Ascomycota;c__Taphrinomycetes;o__Taphrinales;f__Taphrinaceae;g__Taphrina;s__Taphrinainositophila	Taphrina	13	Pathotroph	Plant Pathogen	Microfungus	NULL	Probable	NULL	b'The American Phytopathological Society Common Names of Plant Diseases ((http://www.apsnet.org/publications/commonnames/Pages/default.aspx))'
ASV0215	k__Fungi;p__Ascomycota;c__Dothideomycetes;o__Capnodiales;f__Neodevriesiaceae;g__Neodevriesia;s__Neodevriesiacapensis	-	-	-	-	-	-	-	Unassigned	-
ASV0216	k__Fungi;p__Ascomycota;c__Sordariomycetes;o__Xylariales;f__Bartaliniaceae;g__Bartalinia;s__Bartaliniarobillardoides	-	-	-	-	-	-	-	Unassigned	-
ASV0217	k__Fungi;p__Ascomycota;c__Sordariomycetes;o__Xylariales;f__Apiosporaceae;g__Arthrinium;s__Arthriniummalaysianum	Apiosporaceae	9	Saprotroph	Plant Saprotroph	NULL	NULL	Probable	Saprobic on dead plant parts, especially of palms, grasses etc., also isolated from soil (Cannon & Kirk 2007)	b'Cannon PF, Kirk PM. 2007. Fungal Families of the World. CAB International, Cambridge (ISBN: 978-0851998275)'
ASV0218	k__Fungi;p__Basidiomycota;c__Agaricomycetes;o__Corticiales;f__Corticiaceae;g__Limonomyces;s__LimonomycesUnknown	Corticiaceae	9	Pathotroph-Saprotroph	Lichen Parasite-Plant Pathogen-Wood Saprotroph	Corticioid-Microfungus	NULL	Possible	Saprobes or pathogens on a wide range of mainly woody substrata; a few species are lichenicolous and some are grass pathogens (Cannon & Kirk 2007)	b'Cannon PF, Kirk PM. 2007. Fungal Families of the World. CAB International, Cambridge (ISBN: 978-0851998275)'
ASV0219	k__Fungi;p__Basidiomycota;c__Tremellomycetes;o__Tremellales;f__Bulleribasidiaceae;g__Vishniacozyma;s__Vishniacozymacarnescens	-	-	-	-	-	-	-	Unassigned	-
ASV0220	k__Fungi;p__Basidiomycota;c__Agaricomycetes;o__Unknown;f__Unknown;g__Unknown;s__UnknownUnknown	-	-	-	-	-	-	-	Unassigned	-
ASV0221	k__Fungi;p__Basidiomycota;c__Cystobasidiomycetes;o__Erythrobasidiales;f__Erythrobasidiaceae;g__Erythrobasidium;s__Erythrobasidiumyunnanense	-	-	-	-	-	-	-	Unassigned	-
ASV0222	k__Fungi;p__Ascomycota;c__Sordariomycetes;o__Hypocreales;f__Stachybotryaceae;g__Unknown;s__UnknownUnknown	-	-	-	-	-	-	-	Unassigned	-
ASV0223	k__Fungi;p__Ascomycota;c__Sordariomycetes;o__Unknown;f__Unknown;g__Unknown;s__UnknownUnknown	-	-	-	-	-	-	-	Unassigned	-
ASV0224	k__Fungi;p__Basidiomycota;c__Agaricostilbomycetes;o__Agaricostilbales;f__Kondoaceae;g__Kondoa;s__KondoaUnknown	-	-	-	-	-	-	-	Unassigned	-
ASV0225	k__Fungi;p__Ascomycota;c__Dothideomycetes;o__Pleosporales;f__Phaeosphaeriaceae;g__Phaeosphaeria;s__PhaeosphaeriaUnknown	Phaeosphaeria	13	Saprotroph	Undefined Saprotroph	NULL	NULL	Probable	NULL	b'Tedersoo L, et al. 2014. Science 346:e1256688 ((https://doi.org/10.1126/science.1256688))'
ASV0226	k__Fungi;p__Basidiomycota;c__Microbotryomycetes;o__Leucosporidiales;f__Leucosporidiaceae;g__Leucosporidium;s__Leucosporidiumintermedium	Leucosporidiaceae	9	Saprotroph	Soil Saprotroph-Undefined Saprotroph	Yeast	NULL	Probable	A yeast from fruit (Barnett & Buhagiar 1971; Syn. Candida-Leucosporidium-Rhodotorula-Torulopsis-Vanrijia spp.);Isolated from permafrost soil (Golubev 1998; Syn. Leucosporidium/Rhodotorula spp.); isolated from a wide range of substrata (Cannon & Kirk 2007)	b'Barnett JA, Buhagiar RWM. 1971. Journal of General Microbiology 67:233-238 ((https://doi.org/10.1099/00221287-67-2-233)); Golubev WI. 1998. Mikologiya i Fitopatologiya 32:8-13 ((https://www.binran.ru/files/journals/MiF/MiF_1998_32_3.pdf)); Cannon PF, Kirk PM. 2007. Fungal Families of the World. CAB International, Cambridge (ISBN: 978-0851998275)'
ASV0227	k__Fungi;p__Basidiomycota;c__Microbotryomycetes;o__Microbotryomycetes_ord_Incertae_sedis;f__Chrysozymaceae;g__Sampaiozyma;s__Sampaiozymaingeniosa	-	-	-	-	-	-	-	Unassigned	-
ASV0228	k__Fungi;p__Ascomycota;c__Leotiomycetes;o__Thelebolales;f__Unknown;g__Unknown;s__UnknownUnknown	-	-	-	-	-	-	-	Unassigned	-
ASV0229	k__Fungi;p__Ascomycota;c__Dothideomycetes;o__Pleosporales;f__Phaeosphaeriaceae;g__Phaeosphaeria;s__Phaeosphaeriacaricicola	Phaeosphaeria	13	Saprotroph	Undefined Saprotroph	NULL	NULL	Probable	NULL	b'Tedersoo L, et al. 2014. Science 346:e1256688 ((https://doi.org/10.1126/science.1256688))'
ASV0230	k__Fungi;p__Ascomycota;c__Leotiomycetes;o__Helotiales;f__Dermateaceae;g__Helgardia;s__Helgardiaanguioides	Dermateaceae	9	Pathotroph-Saprotroph	Plant Pathogen-Plant Saprotroph	Microfungus	NULL	Probable	Saprobic or parasitic on herbaceous and woody material (Cannon & Kirk 2007)	b'Cannon PF, Kirk PM. 2007. Fungal Families of the World. CAB International, Cambridge (ISBN: 978-0851998275)'
ASV0231	k__Fungi;p__Basidiomycota;c__Tremellomycetes;o__Tremellales;f__Bulleraceae;g__Bullera;s__Bulleracrocea	-	-	-	-	-	-	-	Unassigned	-
ASV0232	k__Fungi;p__Ascomycota;c__Sordariomycetes;o__Hypocreales;f__Stachybotryaceae;g__Unknown;s__UnknownUnknown	-	-	-	-	-	-	-	Unassigned	-
ASV0233	k__Fungi;p__Basidiomycota;c__Agaricomycetes;o__Agaricales;f__Bolbitiaceae;g__Agrocybe;s__Agrocybepediades	Agaricales	7	Pathotroph-Saprotroph-Symbiotroph	Bryophyte Parasite-Dung Saprotroph-Ectomycorrhizal-Fungal Parasite-Leaf Saprotroph-Plant Parasite-Undefined Saprotroph-Wood Saprotroph	Agaricoid-Gasteroid-Microfungus-Secotioid-Yeast	NULL	Possible	Mushrooms and toadstools, Gill fungi, Agarics... lignicolous, sometimes muscicolous or fungicolous, saprobic, mycorrhizal, rarely parasitic on plants or fungi (Kirk et al. 2008)	b'Kirk PM et al. 2008. Dictionary of the Fungi. Tenth Edition. CAB International, Wallingford (ISBN: 978-0851998268)'
ASV0234	k__Fungi;p__Basidiomycota;c__Cystobasidiomycetes;o__Cystobasidiomycetes_ord_Incertae_sedis;f__Buckleyzymaceae;g__Buckleyzyma;s__Buckleyzymaaurantiaca	Buckleyzyma	13	Saprotroph	Undefined Saprotroph	Yeast	NULL	Probable	NULL	b'Wang QM, et al. 2015. Studies in Mycology 81:149-189 ((https://doi.org/10.1016/j.simyco.2015.12.002))'
ASV0235	k__Fungi;p__Basidiomycota;c__Tremellomycetes;o__Filobasidiales;f__Filobasidiaceae;g__Naganishia;s__NaganishiaUnknown	-	-	-	-	-	-	-	Unassigned	-
ASV0236	k__Fungi;p__Ascomycota;c__Dothideomycetes;o__Pleosporales;f__Didymellaceae;g__Stagonosporopsis;s__StagonosporopsisUnknown	Didymellaceae	9	Pathotroph-Saprotroph	Animal Pathogen-Plant Pathogen-Undefined Saprotroph	Microfungus	NULL	Possible	NULL	b'Tedersoo L, et al. 2014. Science 346:e1256688 ((https://doi.org/10.1126/science.1256688))'
ASV0237	k__Fungi;p__Basidiomycota;c__Unknown;o__Unknown;f__Unknown;g__Unknown;s__UnknownUnknown	-	-	-	-	-	-	-	Unassigned	-
ASV0238	k__Fungi;p__Ascomycota;c__Dothideomycetes;o__Capnodiales;f__Mycosphaerellaceae;g__Mycosphaerella;s__Mycosphaerellatassiana	Mycosphaerella	13	Pathotroph	Plant Pathogen	Microfungus	NULL	Probable	NULL	b'Tedersoo L, et al. 2014. Science 346:e1256688 ((https://doi.org/10.1126/science.1256688))'
ASV0239	k__Fungi;p__Basidiomycota;c__Cystobasidiomycetes;o__Cystobasidiomycetes_ord_Incertae_sedis;f__Symmetrosporaceae;g__Symmetrospora;s__Symmetrosporagracilis	-	-	-	-	-	-	-	Unassigned	-
ASV0240	k__Fungi;p__Basidiomycota;c__Tremellomycetes;o__Tremellales;f__Bulleribasidiaceae;g__Dioszegia;s__Dioszegiafristingensis	-	-	-	-	-	-	-	Unassigned	-
ASV0241	k__Fungi;p__Ascomycota;c__Leotiomycetes;o__Helotiales;f__Helotiaceae;g__Articulospora;s__Articulosporaproliferata	Articulospora	13	Saprotroph	Undefined Saprotroph	NULL	NULL	Probable	NULL	b'Tedersoo L, et al. 2014. Science 346:e1256688 ((https://doi.org/10.1126/science.1256688))'
ASV0242	k__Fungi;p__Ascomycota;c__Dothideomycetes;o__Capnodiales;f__Mycosphaerellaceae;g__Zymoseptoria;s__ZymoseptoriaUnknown	Mycosphaerellaceae	9	Pathotroph-Saprotroph	Plant Pathogen-Undefined Saprotroph	Microfungus	NULL	Probable	Biotrophic, necrotrophic or saprobic on various plant tissues (Cannon & Kirk 2007)	b'Cannon PF, Kirk PM. 2007. Fungal Families of the World. CAB International, Cambridge (ISBN: 978-0851998275)'
ASV0243	k__Fungi;p__Ascomycota;c__Dothideomycetes;o__Capnodiales;f__Dissoconiaceae;g__Dissoconium;s__Dissoconiumaciculare	Dissoconium	13	Saprotroph	Undefined Saprotroph	NULL	NULL	Probable	NULL	b'Tedersoo L, et al. 2014. Science 346:e1256688 ((https://doi.org/10.1126/science.1256688))'
ASV0244	k__Fungi;p__Ascomycota;c__Dothideomycetes;o__Pleosporales;f__Unknown;g__Unknown;s__UnknownUnknown	-	-	-	-	-	-	-	Unassigned	-
ASV0245	k__Fungi;p__Ascomycota;c__Leotiomycetes;o__Helotiales;f__Dermateaceae;g__Unknown;s__UnknownUnknown	Dermateaceae	9	Pathotroph-Saprotroph	Plant Pathogen-Plant Saprotroph	Microfungus	NULL	Probable	Saprobic or parasitic on herbaceous and woody material (Cannon & Kirk 2007)	b'Cannon PF, Kirk PM. 2007. Fungal Families of the World. CAB International, Cambridge (ISBN: 978-0851998275)'
ASV0246	k__Fungi;p__Basidiomycota;c__Tremellomycetes;o__Tremellales;f__Bulleraceae;g__Bullera;s__Bulleraunica	-	-	-	-	-	-	-	Unassigned	-
ASV0247	k__Fungi;p__Ascomycota;c__Dothideomycetes;o__Pleosporales;f__Phaeosphaeriaceae;g__Neostagonospora;s__Neostagonosporaartemisiae	Phaeosphaeriaceae	9	Pathotroph-Saprotroph	Fungal Parasite-Plant Pathogen-Plant Saprotroph	Microfungus	NULL	Probable	Necrotrophic or saprobic on a wide range of plants, especially monocotyledons; a few species parasitic on other fungi (Cannon & Kirk 2007)	b'Cannon PF, Kirk PM. 2007. Fungal Families of the World. CAB International, Cambridge (ISBN: 978-0851998275)'
ASV0248	k__Fungi;p__Ascomycota;c__Lecanoromycetes;o__Ostropales;f__Stictidaceae;g__Neofitzroyomyces;s__Neofitzroyomycesnerii	Stictidaceae	9	Symbiotroph	Lichenized-Wood Saprotroph	Microfungus-Thallus	NULL	Probable	Saprobic on wood and stems, a few species lichenized or lignicolous (Cannon & Kirk 2007)	b'Cannon PF, Kirk PM. 2007. Fungal Families of the World. CAB International, Cambridge (ISBN: 978-0851998275)'
ASV0249	k__Fungi;p__Ascomycota;c__Dothideomycetes;o__Pleosporales;f__Didymellaceae;g__Neodidymelliopsis;s__Neodidymelliopsisranunculi	Didymellaceae	9	Pathotroph-Saprotroph	Animal Pathogen-Plant Pathogen-Undefined Saprotroph	Microfungus	NULL	Possible	NULL	b'Tedersoo L, et al. 2014. Science 346:e1256688 ((https://doi.org/10.1126/science.1256688))'
ASV0250	k__Fungi;p__Basidiomycota;c__Tremellomycetes;o__Filobasidiales;f__Filobasidiaceae;g__Filobasidium;s__Filobasidiumoeirense	Filobasidium	13	Saprotroph	Undefined Saprotroph	Facultative Yeast	NULL	Highly Probable	NULL	b'Kurtzman CP, et al. (eds.) 2011. The Yeasts, a Taxonomic Study. Fifth Edition. Vols 1-3. Elsevier, San Diego (ISBN: 9780444521491)'
ASV0251	k__Fungi;p__Basidiomycota;c__Microbotryomycetes;o__Sporidiobolales;f__Sporidiobolaceae;g__Rhodotorula;s__Rhodotorulagraminis	Rhodotorula	13	Pathotroph-Saprotroph	Animal Endosymbiont-Animal Pathogen-Endophyte-Plant Pathogen-Undefined Saprotroph	Yeast	NULL	Probable	Opportunistic human pathogen	b'https://www.cdc.gov ((https://www.cdc.gov))'
ASV0252	k__Fungi;p__Ascomycota;c__Leotiomycetes;o__Helotiales;f__Unknown;g__Unknown;s__UnknownUnknown	-	-	-	-	-	-	-	Unassigned	-
ASV0253	k__Fungi;p__Basidiomycota;c__Tremellomycetes;o__Tremellales;f__Bulleribasidiaceae;g__Vishniacozyma;s__Vishniacozymavictoriae	-	-	-	-	-	-	-	Unassigned	-
ASV0254	k__Fungi;p__Basidiomycota;c__Tremellomycetes;o__Tremellales;f__Bulleribasidiaceae;g__Dioszegia;s__DioszegiaUnknown	-	-	-	-	-	-	-	Unassigned	-
ASV0255	k__Fungi;p__Ascomycota;c__Dothideomycetes;o__Dothideomycetes_ord_Incertae_sedis;f__Dothideomycetes_fam_Incertae_sedis;g__Radulidium;s__Radulidiumsubulatum	-	-	-	-	-	-	-	Unassigned	-
ASV0256	k__Fungi;p__Basidiomycota;c__Tremellomycetes;o__Cystofilobasidiales;f__Cystofilobasidiaceae;g__Cystofilobasidium;s__Cystofilobasidiummacerans	Cystofilobasidium	13	Saprotroph	Leaf Saprotroph	Yeast	NULL	Possible	NULL	b'Oberwinkler F, et al. 1983. Systematic and Applied Microbiology 41:14-122 ((https://doi.org/10.1016/S0723-2020((83))80039-3))'
ASV0257	k__Fungi;p__Ascomycota;c__Dothideomycetes;o__Pleosporales;f__Unknown;g__Unknown;s__UnknownUnknown	-	-	-	-	-	-	-	Unassigned	-
ASV0258	k__Fungi;p__Ascomycota;c__Dothideomycetes;o__Venturiales;f__Venturiaceae;g__Venturia;s__Venturiaatriseda	Venturiaceae	9	Pathotroph-Saprotroph-Symbiotroph	Endophyte-Plant Pathogen-Undefined Saprotroph	Microfungus	NULL	Probable	Mostly endophytes and weak parasites of aerial plant parts, including bark and wood, leaf and fruit tissue; rarely biotrophic. Little is known except for the important pathogens (Cannon & Kirk 2007)	b'Cannon PF, Kirk PM. 2007. Fungal Families of the World. CAB International, Cambridge (ISBN: 978-0851998275)'
ASV0259	k__Fungi;p__Ascomycota;c__Dothideomycetes;o__Pleosporales;f__Periconiaceae;g__Periconia;s__Periconiabyssoides	Periconia	13	Pathotroph-Saprotroph-Symbiotroph	Endophyte-Plant Pathogen-Wood Saprotroph	Microfungus	Soft Rot	Possible	Dark Septate Endophyte, known from plant roots (Mandyam et al. 2010); Endophyte Host - Asteraceae, Musaceae (Costa et al. 2012)	b'Duncan CG, Eslyn WE. 1966. Mycologia 58:642-645 ((https://doi.org/10.2307/3757045)); Costa IPMW, et al. 2012. Mycotaxon 119:e26 ((http://mycotaxon.com/resources/checklists/costa_v119_checklist.pdf)); Mandyam K, et al. 2012. Mycorrhiza 22:109-119 ((https://doi.org/10.1007/s00572-011-0386-y)); Knapp DG, et al. 2012. PLOS ONE 7:e32570 (( https://doi.org/10.1371/journal.pone.0032570)); The American…
ASV0260	k__Fungi;p__Ascomycota;c__Dothideomycetes;o__Pleosporales;f__Cucurbitariaceae;g__Pyrenochaetopsis;s__Pyrenochaetopsispratorum	Cucurbitariaceae	9	Pathotroph-Saprotroph	Plant Pathogen-Wood Saprotroph	Microfungus	NULL	Probable	Necrotrophic or saprobic on woody plants (Cannon & Kirk 2007)	b'Cannon PF, Kirk PM. 2007. Fungal Families of the World. CAB International, Cambridge (ISBN: 978-0851998275); Tedersoo L, et al. 2014. Science 346:e1256688 ((https://doi.org/10.1126/science.1256688))'
ASV0261	k__Fungi;p__Basidiomycota;c__Tremellomycetes;o__Filobasidiales;f__Filobasidiaceae;g__Filobasidium;s__FilobasidiumUnknown	Filobasidium	13	Saprotroph	Undefined Saprotroph	Facultative Yeast	NULL	Highly Probable	NULL	b'Kurtzman CP, et al. (eds.) 2011. The Yeasts, a Taxonomic Study. Fifth Edition. Vols 1-3. Elsevier, San Diego (ISBN: 9780444521491)'
ASV0262	k__Fungi;p__Ascomycota;c__Dothideomycetes;o__Pleosporales;f__Pleosporaceae;g__Pyrenophora;s__Pyrenophorachaetomioides	Pleosporaceae	9	Pathotroph-Saprotroph	Endophyte-Lichen Parasite-Plant Pathogen-Undefined Saprotroph	Microfungus	NULL	Probable	Necrotrophic pathogens and saprobes, especially associated with grasses. Many species are seed-borne (Cannon & Kirk 2007)	b'Cannon PF, Kirk PM. 2007. Fungal Families of the World. CAB International, Cambridge (ISBN: 978-0851998275); David AS, et al. 2016. Microbial Ecology 71:912-926 ((https://doi.org/10.1007/s00248-015-0712-6)); Lawrey JD, Diederich P. 2016. http://www.lichenicolous.net (accessed 24 May 2017) ((http://www.lichenicolous.net))'
ASV0263	k__Fungi;p__Ascomycota;c__Dothideomycetes;o__Pleosporales;f__Unknown;g__Unknown;s__UnknownUnknown	-	-	-	-	-	-	-	Unassigned	-
ASV0264	k__Fungi;p__Ascomycota;c__Dothideomycetes;o__Pleosporales;f__Didymellaceae;g__Didymella;s__Didymellasubherbarum	Didymella	13	Pathotroph-Saprotroph	Animal Pathogen-Plant Pathogen-Undefined Saprotroph	Microfungus	NULL	Probable	NULL	b'Tedersoo L, et al. 2014. Science 346:e1256688 ((https://doi.org/10.1126/science.1256688))'
ASV0265	k__Fungi;p__Ascomycota;c__Dothideomycetes;o__Pleosporales;f__Phaeosphaeriaceae;g__Neosetophoma;s__NeosetophomaUnknown	Neosetophoma	13	Saprotroph	Undefined Saprotroph	NULL	NULL	Probable	NULL	b'Tedersoo L, et al. 2014. Science 346:e1256688 ((https://doi.org/10.1126/science.1256688))'
ASV0266	k__Fungi;p__Ascomycota;c__Leotiomycetes;o__Helotiales;f__Helotiaceae;g__Articulospora;s__Articulosporaproliferata	Articulospora	13	Saprotroph	Undefined Saprotroph	NULL	NULL	Probable	NULL	b'Tedersoo L, et al. 2014. Science 346:e1256688 ((https://doi.org/10.1126/science.1256688))'
ASV0267	k__Fungi;p__Ascomycota;c__Dothideomycetes;o__Pleosporales;f__Phaeosphaeriaceae;g__Neosetophoma;s__Neosetophomasamararum	Neosetophoma	13	Saprotroph	Undefined Saprotroph	NULL	NULL	Probable	NULL	b'Tedersoo L, et al. 2014. Science 346:e1256688 ((https://doi.org/10.1126/science.1256688))'
ASV0268	k__Fungi;p__Ascomycota;c__Dothideomycetes;o__Pleosporales;f__Didymellaceae;g__Epicoccum;s__Epicoccumthailandicum	Didymellaceae	9	Pathotroph-Saprotroph	Animal Pathogen-Plant Pathogen-Undefined Saprotroph	Microfungus	NULL	Possible	NULL	b'Tedersoo L, et al. 2014. Science 346:e1256688 ((https://doi.org/10.1126/science.1256688))'
ASV0269	k__Fungi;p__Ascomycota;c__Dothideomycetes;o__Pleosporales;f__Didymellaceae;g__Didymella;s__Didymellaurticicola	Didymella	13	Pathotroph-Saprotroph	Animal Pathogen-Plant Pathogen-Undefined Saprotroph	Microfungus	NULL	Probable	NULL	b'Tedersoo L, et al. 2014. Science 346:e1256688 ((https://doi.org/10.1126/science.1256688))'
ASV0270	k__Fungi;p__Basidiomycota;c__Tremellomycetes;o__Tremellales;f__Bulleribasidiaceae;g__Vishniacozyma;s__Vishniacozymadimennae	-	-	-	-	-	-	-	Unassigned	-
ASV0271	k__Fungi;p__Ascomycota;c__Lecanoromycetes;o__Ostropales;f__Stictidaceae;g__Neofitzroyomyces;s__Neofitzroyomycesnerii	Stictidaceae	9	Symbiotroph	Lichenized-Wood Saprotroph	Microfungus-Thallus	NULL	Probable	Saprobic on wood and stems, a few species lichenized or lignicolous (Cannon & Kirk 2007)	b'Cannon PF, Kirk PM. 2007. Fungal Families of the World. CAB International, Cambridge (ISBN: 978-0851998275)'
ASV0272	k__Fungi;p__Ascomycota;c__Eurotiomycetes;o__Eurotiales;f__Aspergillaceae;g__Penicillium;s__Penicilliumbrasilianum	-	-	-	-	-	-	-	Unassigned	-
ASV0273	k__Fungi;p__Basidiomycota;c__Microbotryomycetes;o__Sporidiobolales;f__Sporidiobolaceae;g__Rhodotorula;s__Rhodotorulanothofagi	Rhodotorula	13	Pathotroph-Saprotroph	Animal Endosymbiont-Animal Pathogen-Endophyte-Plant Pathogen-Undefined Saprotroph	Yeast	NULL	Probable	Opportunistic human pathogen	b'https://www.cdc.gov ((https://www.cdc.gov))'
ASV0274	k__Fungi;p__Basidiomycota;c__Microbotryomycetes;o__Microbotryomycetes_ord_Incertae_sedis;f__Chrysozymaceae;g__Sampaiozyma;s__Sampaiozymavanillica	-	-	-	-	-	-	-	Unassigned	-
ASV0275	k__Fungi;p__Basidiomycota;c__Ustilaginomycetes;o__Ustilaginales;f__Ustilaginaceae;g__Moesziomyces;s__Moesziomycesaphidis	Moesziomyces	13	Pathotroph	Plant Pathogen	Facultative Yeast	NULL	Probable	NULL	b'Tedersoo L, et al. 2014. Science 346:e1256688 ((https://doi.org/10.1126/science.1256688))'
ASV0276	k__Fungi;p__Ascomycota;c__Dothideomycetes;o__Capnodiales;f__Cladosporiaceae;g__Cladosporium;s__CladosporiumUnknown	-	-	-	-	-	-	-	Unassigned	-
ASV0277	k__Fungi;p__Ascomycota;c__Eurotiomycetes;o__Eurotiales;f__Aspergillaceae;g__Penicillium;s__PenicilliumUnknown	-	-	-	-	-	-	-	Unassigned	-
ASV0278	k__Fungi;p__Ascomycota;c__Dothideomycetes;o__Pleosporales;f__Phaeosphaeriaceae;g__Phaeosphaeria;s__PhaeosphaeriaUnknown	Phaeosphaeria	13	Saprotroph	Undefined Saprotroph	NULL	NULL	Probable	NULL	b'Tedersoo L, et al. 2014. Science 346:e1256688 ((https://doi.org/10.1126/science.1256688))'
ASV0279	k__Fungi;p__Ascomycota;c__Dothideomycetes;o__Capnodiales;f__Mycosphaerellaceae;g__Ramularia;s__RamulariaUnknown	Mycosphaerellaceae	9	Pathotroph-Saprotroph	Plant Pathogen-Undefined Saprotroph	Microfungus	NULL	Probable	Biotrophic, necrotrophic or saprobic on various plant tissues (Cannon & Kirk 2007)	b'Cannon PF, Kirk PM. 2007. Fungal Families of the World. CAB International, Cambridge (ISBN: 978-0851998275)'
ASV0280	k__Fungi;p__Ascomycota;c__Dothideomycetes;o__Capnodiales;f__Mycosphaerellaceae;g__Ramularia;s__Ramulariainaequalis	Mycosphaerellaceae	9	Pathotroph-Saprotroph	Plant Pathogen-Undefined Saprotroph	Microfungus	NULL	Probable	Biotrophic, necrotrophic or saprobic on various plant tissues (Cannon & Kirk 2007)	b'Cannon PF, Kirk PM. 2007. Fungal Families of the World. CAB International, Cambridge (ISBN: 978-0851998275)'
ASV0281	k__Fungi;p__Basidiomycota;c__Tremellomycetes;o__Tremellales;f__Bulleraceae;g__Genolevuria;s__GenolevuriaUnknown	-	-	-	-	-	-	-	Unassigned	-
ASV0282	k__Fungi;p__Ascomycota;c__Dothideomycetes;o__Capnodiales;f__Mycosphaerellaceae;g__Ramularia;s__RamulariaUnknown	Mycosphaerellaceae	9	Pathotroph-Saprotroph	Plant Pathogen-Undefined Saprotroph	Microfungus	NULL	Probable	Biotrophic, necrotrophic or saprobic on various plant tissues (Cannon & Kirk 2007)	b'Cannon PF, Kirk PM. 2007. Fungal Families of the World. CAB International, Cambridge (ISBN: 978-0851998275)'
ASV0283	k__Fungi;p__Basidiomycota;c__Tremellomycetes;o__Tremellales;f__Bulleribasidiaceae;g__Bulleribasidium;s__BulleribasidiumUnknown	-	-	-	-	-	-	-	Unassigned	-
ASV0284	k__Fungi;p__Ascomycota;c__Taphrinomycetes;o__Taphrinales;f__Taphrinaceae;g__Taphrina;s__Taphrinacarpini	Taphrina	13	Pathotroph	Plant Pathogen	Microfungus	NULL	Probable	NULL	b'The American Phytopathological Society Common Names of Plant Diseases ((http://www.apsnet.org/publications/commonnames/Pages/default.aspx))'
ASV0285	k__Fungi;p__Mucoromycota;c__Mucoromycetes;o__Mucorales;f__Mucoraceae;g__Mucor;s__Mucorfragilis	-	-	-	-	-	-	-	Unassigned	-
ASV0286	k__Fungi;p__Ascomycota;c__Sordariomycetes;o__Chaetosphaeriales;f__Chaetosphaeriaceae;g__Dinemasporium;s__Dinemasporiummorbidum	Chaetosphaeriaceae	9	Saprotroph	Plant Saprotroph-Wood Saprotroph	Microfungus	NULL	Probable	Saprobes associated with decaying woody and herbaceous plant material, including timber and timber products in damp buildings (Cannon & Kirk 2007)	b'Cannon PF, Kirk PM. 2007. Fungal Families of the World. CAB International, Cambridge (ISBN: 978-0851998275)'
ASV0287	k__Fungi;p__Ascomycota;c__Dothideomycetes;o__Pleosporales;f__Didymellaceae;g__Unknown;s__UnknownUnknown	Didymellaceae	9	Pathotroph-Saprotroph	Animal Pathogen-Plant Pathogen-Undefined Saprotroph	Microfungus	NULL	Possible	NULL	b'Tedersoo L, et al. 2014. Science 346:e1256688 ((https://doi.org/10.1126/science.1256688))'
ASV0288	k__Fungi;p__Ascomycota;c__Sordariomycetes;o__Chaetosphaeriales;f__Chaetosphaeriaceae;g__Dinemasporium;s__DinemasporiumUnknown	Chaetosphaeriaceae	9	Saprotroph	Plant Saprotroph-Wood Saprotroph	Microfungus	NULL	Probable	Saprobes associated with decaying woody and herbaceous plant material, including timber and timber products in damp buildings (Cannon & Kirk 2007)	b'Cannon PF, Kirk PM. 2007. Fungal Families of the World. CAB International, Cambridge (ISBN: 978-0851998275)'
ASV0289	k__Fungi;p__Ascomycota;c__Dothideomycetes;o__Pleosporales;f__Thyridariaceae;g__Roussoella;s__RoussoellaUnknown	Roussoella	13	Saprotroph	Undefined Saprotroph	NULL	NULL	Probable	NULL	b'Tedersoo L, et al. 2014. Science 346:e1256688 ((https://doi.org/10.1126/science.1256688))'
ASV0290	k__Fungi;p__Ascomycota;c__Sordariomycetes;o__Xylariales;f__Amphisphaeriaceae;g__Seimatosporium;s__Seimatosporiumrosicola	Amphisphaeriaceae	9	Saprotroph	Undefined Saprotroph	NULL	NULL	Possible	Saprobes or weak parasites of leaves, stems, etc., often appearing as secondary colonizers following damage to plants by other agents (Cannon & Kirk 2007)	b'Cannon PF, Kirk PM. 2007. Fungal Families of the World. CAB International, Cambridge (ISBN: 978-0851998275)'
ASV0291	k__Fungi;p__Ascomycota;c__Dothideomycetes;o__Pleosporales;f__Pleosporaceae;g__Alternaria;s__Alternariatenuissima	Alternaria	13	Pathotroph-Saprotroph-Symbiotroph	Animal Pathogen-Endophyte-Plant Pathogen-Wood Saprotroph	Microfungus	Soft Rot	Possible	NULL	b'Duncan CG, Eslyn WE. 1966. Mycologia 58642-664; Seehann G, et al. 1975. List of Fungi in Soft-Rot Tissue Tests. Institute fur Holzbiologie und Holzschutz, Bundesforschungsanstalt fur Forst - und Holzwirtshaft, Hamburg - Lohbrugge, Germany; Tedersoo L, et al. 2014. Science 346:e1256688 ((https://doi.org/10.1126/science.1256688))'
ASV0292	k__Fungi;p__Ascomycota;c__Dothideomycetes;o__Pleosporales;f__Phaeosphaeriaceae;g__Neosetophoma;s__Neosetophomasamararum	Neosetophoma	13	Saprotroph	Undefined Saprotroph	NULL	NULL	Probable	NULL	b'Tedersoo L, et al. 2014. Science 346:e1256688 ((https://doi.org/10.1126/science.1256688))'
ASV0293	k__Fungi;p__Ascomycota;c__Sordariomycetes;o__Glomerellales;f__Plectosphaerellaceae;g__Lectera;s__Lecteralonga	Lectera	13	Pathotroph	Plant Pathogen	NULL	NULL	Probable	NULL	b'Tedersoo L, et al. 2014. Science 346:e1256688 ((https://doi.org/10.1126/science.1256688))'
ASV0294	k__Fungi;p__Basidiomycota;c__Tremellomycetes;o__Tremellales;f__Rhynchogastremataceae;g__Papiliotrema;s__Papiliotremaperniciosus	-	-	-	-	-	-	-	Unassigned	-
ASV0295	k__Fungi;p__Ascomycota;c__Sordariomycetes;o__Hypocreales;f__Stachybotryaceae;g__Paramyrothecium;s__Paramyrotheciumroridum	-	-	-	-	-	-	-	Unassigned	-
ASV0296	k__Fungi;p__Basidiomycota;c__Tremellomycetes;o__Tremellales;f__Bulleribasidiaceae;g__Dioszegia;s__Dioszegiabutyracea	-	-	-	-	-	-	-	Unassigned	-
ASV0297	k__Fungi;p__Basidiomycota;c__Tremellomycetes;o__Tremellales;f__Bulleribasidiaceae;g__Vishniacozyma;s__Vishniacozymadimennae	-	-	-	-	-	-	-	Unassigned	-
ASV0298	k__Fungi;p__Basidiomycota;c__Tremellomycetes;o__Tremellales;f__Rhynchogastremataceae;g__Papiliotrema;s__Papiliotremafusca	-	-	-	-	-	-	-	Unassigned	-
ASV0299	k__Fungi;p__Basidiomycota;c__Tremellomycetes;o__Tremellales;f__Rhynchogastremataceae;g__Papiliotrema;s__Papiliotremaflavescens	-	-	-	-	-	-	-	Unassigned	-
ASV0300	k__Fungi;p__Basidiomycota;c__Tremellomycetes;o__Tremellales;f__Bulleribasidiaceae;g__Dioszegia;s__DioszegiaUnknown	-	-	-	-	-	-	-	Unassigned	-
ASV0301	k__Fungi;p__Ascomycota;c__Dothideomycetes;o__Pleosporales;f__Pleosporaceae;g__Alternaria;s__Alternariarosae	Alternaria	13	Pathotroph-Saprotroph-Symbiotroph	Animal Pathogen-Endophyte-Plant Pathogen-Wood Saprotroph	Microfungus	Soft Rot	Possible	NULL	b'Duncan CG, Eslyn WE. 1966. Mycologia 58642-664; Seehann G, et al. 1975. List of Fungi in Soft-Rot Tissue Tests. Institute fur Holzbiologie und Holzschutz, Bundesforschungsanstalt fur Forst - und Holzwirtshaft, Hamburg - Lohbrugge, Germany; Tedersoo L, et al. 2014. Science 346:e1256688 ((https://doi.org/10.1126/science.1256688))'
ASV0302	k__Fungi;p__Basidiomycota;c__Microbotryomycetes;o__Sporidiobolales;f__Sporidiobolaceae;g__Sporobolomyces;s__SporobolomycesUnknown	Sporidiobolaceae	9	Pathotroph-Saprotroph	Animal Pathogen-Undefined Saprotroph	Microfungus	NULL	Probable	Saprobic, found in a wide range of habitats and especially in aquatic systems. Some of the red yeasts in this family are widely encountered spoilage organisms and opportunistic human pathogens (Cannon & Kirk 2007)	b'Cannon PF, Kirk PM. 2007. Fungal Families of the World. CAB International, Cambridge (ISBN: 978-0851998275)'
ASV0303	k__Fungi;p__Basidiomycota;c__Microbotryomycetes;o__Sporidiobolales;f__Sporidiobolaceae;g__Sporobolomyces;s__Sporobolomycesroseus	Sporidiobolaceae	9	Pathotroph-Saprotroph	Animal Pathogen-Undefined Saprotroph	Microfungus	NULL	Probable	Saprobic, found in a wide range of habitats and especially in aquatic systems. Some of the red yeasts in this family are widely encountered spoilage organisms and opportunistic human pathogens (Cannon & Kirk 2007)	b'Cannon PF, Kirk PM. 2007. Fungal Families of the World. CAB International, Cambridge (ISBN: 978-0851998275)'
ASV0304	k__Fungi;p__Basidiomycota;c__Tremellomycetes;o__Tremellales;f__Bulleribasidiaceae;g__Vishniacozyma;s__Vishniacozymadimennae	-	-	-	-	-	-	-	Unassigned	-
ASV0305	k__Fungi;p__Ascomycota;c__Dothideomycetes;o__Capnodiales;f__Mycosphaerellaceae;g__Ramularia;s__Ramulariahydrangeae-macrophyllae	Mycosphaerellaceae	9	Pathotroph-Saprotroph	Plant Pathogen-Undefined Saprotroph	Microfungus	NULL	Probable	Biotrophic, necrotrophic or saprobic on various plant tissues (Cannon & Kirk 2007)	b'Cannon PF, Kirk PM. 2007. Fungal Families of the World. CAB International, Cambridge (ISBN: 978-0851998275)'
ASV0306	k__Fungi;p__Basidiomycota;c__Agaricostilbomycetes;o__Agaricostilbales;f__Kondoaceae;g__Unknown;s__UnknownUnknown	-	-	-	-	-	-	-	Unassigned	-
ASV0307	k__Fungi;p__Ascomycota;c__Dothideomycetes;o__Capnodiales;f__Cladosporiaceae;g__Cladosporium;s__Cladosporiumlangeronii	-	-	-	-	-	-	-	Unassigned	-
ASV0308	k__Fungi;p__Basidiomycota;c__Tremellomycetes;o__Tremellales;f__Bulleribasidiaceae;g__Vishniacozyma;s__Vishniacozymadimennae	-	-	-	-	-	-	-	Unassigned	-
ASV0309	k__Fungi;p__Basidiomycota;c__Tremellomycetes;o__Tremellales;f__Rhynchogastremataceae;g__Papiliotrema;s__Papiliotremafrias	-	-	-	-	-	-	-	Unassigned	-
ASV0310	k__Fungi;p__Ascomycota;c__Dothideomycetes;o__Pleosporales;f__Pleosporaceae;g__Alternaria;s__AlternariaUnknown	Alternaria	13	Pathotroph-Saprotroph-Symbiotroph	Animal Pathogen-Endophyte-Plant Pathogen-Wood Saprotroph	Microfungus	Soft Rot	Possible	NULL	b'Duncan CG, Eslyn WE. 1966. Mycologia 58642-664; Seehann G, et al. 1975. List of Fungi in Soft-Rot Tissue Tests. Institute fur Holzbiologie und Holzschutz, Bundesforschungsanstalt fur Forst - und Holzwirtshaft, Hamburg - Lohbrugge, Germany; Tedersoo L, et al. 2014. Science 346:e1256688 ((https://doi.org/10.1126/science.1256688))'
ASV0311	k__Fungi;p__Basidiomycota;c__Tremellomycetes;o__Tremellales;f__Bulleribasidiaceae;g__Vishniacozyma;s__Vishniacozymavictoriae	-	-	-	-	-	-	-	Unassigned	-
ASV0312	k__Fungi;p__Ascomycota;c__Dothideomycetes;o__Capnodiales;f__Cladosporiaceae;g__Cladosporium;s__Cladosporiumgrevilleae	-	-	-	-	-	-	-	Unassigned	-
ASV0313	k__Fungi;p__Ascomycota;c__Dothideomycetes;o__Pleosporales;f__Unknown;g__Unknown;s__UnknownUnknown	-	-	-	-	-	-	-	Unassigned	-
ASV0314	k__Fungi;p__Ascomycota;c__Eurotiomycetes;o__Eurotiales;f__Aspergillaceae;g__Penicillium;s__Penicilliumkongii	-	-	-	-	-	-	-	Unassigned	-
ASV0315	k__Fungi;p__Basidiomycota;c__Tremellomycetes;o__Tremellales;f__Rhynchogastremataceae;g__Papiliotrema;s__Papiliotremawisconsinensis	-	-	-	-	-	-	-	Unassigned	-
ASV0316	k__Fungi;p__Basidiomycota;c__Tremellomycetes;o__Filobasidiales;f__Filobasidiaceae;g__Filobasidium;s__Filobasidiumoeirense	Filobasidium	13	Saprotroph	Undefined Saprotroph	Facultative Yeast	NULL	Highly Probable	NULL	b'Kurtzman CP, et al. (eds.) 2011. The Yeasts, a Taxonomic Study. Fifth Edition. Vols 1-3. Elsevier, San Diego (ISBN: 9780444521491)'
ASV0317	k__Fungi;p__Basidiomycota;c__Tremellomycetes;o__Filobasidiales;f__Filobasidiaceae;g__Heterocephalacria;s__HeterocephalacriaUnknown	-	-	-	-	-	-	-	Unassigned	-
ASV0318	k__Fungi;p__Ascomycota;c__Sordariomycetes;o__Trichosphaeriales;f__Trichosphaeriaceae;g__Nigrospora;s__Nigrosporaoryzae	Nigrospora	13	Saprotroph	Undefined Saprotroph	NULL	NULL	Probable	NULL	b'Tedersoo L, et al. 2014. Science 346:e1256688 ((https://doi.org/10.1126/science.1256688))'
ASV0319	k__Fungi;p__Ascomycota;c__Dothideomycetes;o__Pleosporales;f__Didymellaceae;g__Ascochyta;s__Ascochytavar._macrospora	Ascochyta	13	Pathotroph	Plant Pathogen	Microfungus	NULL	Probable	NULL	b'Tedersoo L, et al. 2014. Science 346:e1256688 ((https://doi.org/10.1126/science.1256688))'
ASV0320	k__Fungi;p__Ascomycota;c__Dothideomycetes;o__Pleosporales;f__Phaeosphaeriaceae;g__Unknown;s__UnknownUnknown	Phaeosphaeriaceae	9	Pathotroph-Saprotroph	Fungal Parasite-Plant Pathogen-Plant Saprotroph	Microfungus	NULL	Probable	Necrotrophic or saprobic on a wide range of plants, especially monocotyledons; a few species parasitic on other fungi (Cannon & Kirk 2007)	b'Cannon PF, Kirk PM. 2007. Fungal Families of the World. CAB International, Cambridge (ISBN: 978-0851998275)'
ASV0321	k__Fungi;p__Basidiomycota;c__Agaricomycetes;o__Cantharellales;f__Ceratobasidiaceae;g__Thanatephorus;s__Thanatephoruscucumeris	Ceratobasidiaceae	9	Pathotroph-Saprotroph-Symbiotroph	Endomycorrhizal-Plant Pathogen-Undefined Saprotroph	Microfungus	NULL	Possible	Best known as plant pathogens, but also saprobic. Species are endomycorrhizal with a wide range of plant roots - especially of Orchidaceae but also even bryophytes (Cannon & Kirk 2007)	b'Cannon PF, Kirk PM. 2007. Fungal Families of the World. CAB International, Cambridge (ISBN: 978-0851998275)'
ASV0322	k__Fungi;p__Ascomycota;c__Leotiomycetes;o__Helotiales;f__Dermateaceae;g__Helgardia;s__HelgardiaUnknown	Dermateaceae	9	Pathotroph-Saprotroph	Plant Pathogen-Plant Saprotroph	Microfungus	NULL	Probable	Saprobic or parasitic on herbaceous and woody material (Cannon & Kirk 2007)	b'Cannon PF, Kirk PM. 2007. Fungal Families of the World. CAB International, Cambridge (ISBN: 978-0851998275)'
ASV0323	k__Fungi;p__Basidiomycota;c__Agaricostilbomycetes;o__Agaricostilbales;f__Kondoaceae;g__Kondoa;s__KondoaUnknown	-	-	-	-	-	-	-	Unassigned	-
ASV0324	k__Fungi;p__Basidiomycota;c__Agaricomycetes;o__Unknown;f__Unknown;g__Unknown;s__UnknownUnknown	-	-	-	-	-	-	-	Unassigned	-
ASV0325	k__Fungi;p__Ascomycota;c__Dothideomycetes;o__Capnodiales;f__Mycosphaerellaceae;g__Septoria;s__SeptoriaUnknown	Mycosphaerellaceae	9	Pathotroph-Saprotroph	Plant Pathogen-Undefined Saprotroph	Microfungus	NULL	Probable	Biotrophic, necrotrophic or saprobic on various plant tissues (Cannon & Kirk 2007)	b'Cannon PF, Kirk PM. 2007. Fungal Families of the World. CAB International, Cambridge (ISBN: 978-0851998275)'
ASV0326	k__Fungi;p__Basidiomycota;c__Tremellomycetes;o__Tremellales;f__Rhynchogastremataceae;g__Papiliotrema;s__Papiliotremanemorosus	-	-	-	-	-	-	-	Unassigned	-
ASV0327	k__Fungi;p__Ascomycota;c__Sordariomycetes;o__Xylariales;f__Microdochiaceae;g__Microdochium;s__MicrodochiumUnknown	-	-	-	-	-	-	-	Unassigned	-
ASV0328	k__Fungi;p__Ascomycota;c__Sordariomycetes;o__Trichosphaeriales;f__Trichosphaeriaceae;g__Nigrospora;s__Nigrosporaoryzae	Nigrospora	13	Saprotroph	Undefined Saprotroph	NULL	NULL	Probable	NULL	b'Tedersoo L, et al. 2014. Science 346:e1256688 ((https://doi.org/10.1126/science.1256688))'
ASV0329	k__Fungi;p__Basidiomycota;c__Tremellomycetes;o__Unknown;f__Unknown;g__Unknown;s__UnknownUnknown	-	-	-	-	-	-	-	Unassigned	-
ASV0330	k__Fungi;p__Basidiomycota;c__Tremellomycetes;o__Tremellales;f__Bulleraceae;g__Genolevuria;s__Genolevuriaamylolytica	-	-	-	-	-	-	-	Unassigned	-
ASV0331	k__Fungi;p__Ascomycota;c__Dothideomycetes;o__Pleosporales;f__Phaeosphaeriaceae;g__Leptospora;s__Leptosporarubella	Phaeosphaeriaceae	9	Pathotroph-Saprotroph	Fungal Parasite-Plant Pathogen-Plant Saprotroph	Microfungus	NULL	Probable	Necrotrophic or saprobic on a wide range of plants, especially monocotyledons; a few species parasitic on other fungi (Cannon & Kirk 2007)	b'Cannon PF, Kirk PM. 2007. Fungal Families of the World. CAB International, Cambridge (ISBN: 978-0851998275)'
ASV0332	k__Fungi;p__Basidiomycota;c__Cystobasidiomycetes;o__Cystobasidiomycetes_ord_Incertae_sedis;f__Symmetrosporaceae;g__Symmetrospora;s__SymmetrosporaUnknown	-	-	-	-	-	-	-	Unassigned	-
ASV0333	k__Fungi;p__Ascomycota;c__Dothideomycetes;o__Capnodiales;f__Mycosphaerellaceae;g__Mycosphaerella;s__Mycosphaerellatassiana	Mycosphaerella	13	Pathotroph	Plant Pathogen	Microfungus	NULL	Probable	NULL	b'Tedersoo L, et al. 2014. Science 346:e1256688 ((https://doi.org/10.1126/science.1256688))'
ASV0334	k__Fungi;p__Ascomycota;c__Dothideomycetes;o__Pleosporales;f__Didymellaceae;g__Neoascochyta;s__NeoascochytaUnknown	Didymellaceae	9	Pathotroph-Saprotroph	Animal Pathogen-Plant Pathogen-Undefined Saprotroph	Microfungus	NULL	Possible	NULL	b'Tedersoo L, et al. 2014. Science 346:e1256688 ((https://doi.org/10.1126/science.1256688))'
ASV0335	k__Fungi;p__Ascomycota;c__Dothideomycetes;o__Capnodiales;f__Mycosphaerellaceae;g__Zymoseptoria;s__Zymoseptoriaverkleyi	Mycosphaerellaceae	9	Pathotroph-Saprotroph	Plant Pathogen-Undefined Saprotroph	Microfungus	NULL	Probable	Biotrophic, necrotrophic or saprobic on various plant tissues (Cannon & Kirk 2007)	b'Cannon PF, Kirk PM. 2007. Fungal Families of the World. CAB International, Cambridge (ISBN: 978-0851998275)'
ASV0336	k__Fungi;p__Basidiomycota;c__Agaricostilbomycetes;o__Agaricostilbales;f__Kondoaceae;g__Kondoa;s__KondoaUnknown	-	-	-	-	-	-	-	Unassigned	-
ASV0337	k__Fungi;p__Ascomycota;c__Dothideomycetes;o__Pleosporales;f__Phaeosphaeriaceae;g__Phaeosphaeria;s__Phaeosphaerialunariae	Phaeosphaeria	13	Saprotroph	Undefined Saprotroph	NULL	NULL	Probable	NULL	b'Tedersoo L, et al. 2014. Science 346:e1256688 ((https://doi.org/10.1126/science.1256688))'
ASV0338	k__Fungi;p__Ascomycota;c__Dothideomycetes;o__Pleosporales;f__Phaeosphaeriaceae;g__Phaeosphaeria;s__Phaeosphaerialunariae	Phaeosphaeria	13	Saprotroph	Undefined Saprotroph	NULL	NULL	Probable	NULL	b'Tedersoo L, et al. 2014. Science 346:e1256688 ((https://doi.org/10.1126/science.1256688))'
ASV0339	k__Fungi;p__Ascomycota;c__Dothideomycetes;o__Pleosporales;f__Pleosporaceae;g__Alternaria;s__Alternariadactylidicola	Alternaria	13	Pathotroph-Saprotroph-Symbiotroph	Animal Pathogen-Endophyte-Plant Pathogen-Wood Saprotroph	Microfungus	Soft Rot	Possible	NULL	b'Duncan CG, Eslyn WE. 1966. Mycologia 58642-664; Seehann G, et al. 1975. List of Fungi in Soft-Rot Tissue Tests. Institute fur Holzbiologie und Holzschutz, Bundesforschungsanstalt fur Forst - und Holzwirtshaft, Hamburg - Lohbrugge, Germany; Tedersoo L, et al. 2014. Science 346:e1256688 ((https://doi.org/10.1126/science.1256688))'
ASV0340	k__Fungi;p__Ascomycota;c__Dothideomycetes;o__Pleosporales;f__Phaeosphaeriaceae;g__Phaeosphaeria;s__PhaeosphaeriaUnknown	Phaeosphaeria	13	Saprotroph	Undefined Saprotroph	NULL	NULL	Probable	NULL	b'Tedersoo L, et al. 2014. Science 346:e1256688 ((https://doi.org/10.1126/science.1256688))'
ASV0341	k__Fungi;p__Basidiomycota;c__Cystobasidiomycetes;o__Cystobasidiales;f__Cystobasidiaceae;g__Cystobasidium;s__Cystobasidiumslooffiae	Cystobasidium	13	Pathotroph	Fungal Parasite	Facultative Yeast	NULL	Highly Probable	NULL	b'Kurtzman CP, et al. (eds.) 2011. The Yeasts, a Taxonomic Study. Fifth Edition. Vols 1-3. Elsevier, San Diego (ISBN: 9780444521491)'
ASV0342	k__Fungi;p__Ascomycota;c__Dothideomycetes;o__Capnodiales;f__Mycosphaerellaceae;g__Ramularia;s__RamulariaUnknown	Mycosphaerellaceae	9	Pathotroph-Saprotroph	Plant Pathogen-Undefined Saprotroph	Microfungus	NULL	Probable	Biotrophic, necrotrophic or saprobic on various plant tissues (Cannon & Kirk 2007)	b'Cannon PF, Kirk PM. 2007. Fungal Families of the World. CAB International, Cambridge (ISBN: 978-0851998275)'
ASV0343	k__Fungi;p__Ascomycota;c__Dothideomycetes;o__Pleosporales;f__Leptosphaeriaceae;g__Unknown;s__UnknownUnknown	Leptosphaeriaceae	9	Pathotroph-Saprotroph	Plant Pathogen-Wood Saprotroph	Microfungus	NULL	Probable	Saprobic or weakly necrotrophic on stems or leaves (Cannon & Kirk 2007)	b'Cannon PF, Kirk PM. 2007. Fungal Families of the World. CAB International, Cambridge (ISBN: 978-0851998275)'
ASV0344	k__Fungi;p__Basidiomycota;c__Tremellomycetes;o__Tremellales;f__Bulleribasidiaceae;g__Dioszegia;s__Dioszegiabutyracea	-	-	-	-	-	-	-	Unassigned	-
ASV0345	k__Fungi;p__Ascomycota;c__Dothideomycetes;o__Pleosporales;f__Didymellaceae;g__Ectophoma;s__Ectophomapomi	Didymellaceae	9	Pathotroph-Saprotroph	Animal Pathogen-Plant Pathogen-Undefined Saprotroph	Microfungus	NULL	Possible	NULL	b'Tedersoo L, et al. 2014. Science 346:e1256688 ((https://doi.org/10.1126/science.1256688))'
ASV0346	k__Fungi;p__Basidiomycota;c__Agaricostilbomycetes;o__Agaricostilbales;f__Kondoaceae;g__Kondoa;s__KondoaUnknown	-	-	-	-	-	-	-	Unassigned	-
ASV0347	k__Fungi;p__Ascomycota;c__Dothideomycetes;o__Pleosporales;f__Phaeosphaeriaceae;g__Chaetosphaeronema;s__ChaetosphaeronemaUnknown	Phaeosphaeriaceae	9	Pathotroph-Saprotroph	Fungal Parasite-Plant Pathogen-Plant Saprotroph	Microfungus	NULL	Probable	Necrotrophic or saprobic on a wide range of plants, especially monocotyledons; a few species parasitic on other fungi (Cannon & Kirk 2007)	b'Cannon PF, Kirk PM. 2007. Fungal Families of the World. CAB International, Cambridge (ISBN: 978-0851998275)'
ASV0348	k__Fungi;p__Basidiomycota;c__Cystobasidiomycetes;o__Cystobasidiales;f__Cystobasidiaceae;g__Cystobasidium;s__CystobasidiumUnknown	Cystobasidium	13	Pathotroph	Fungal Parasite	Facultative Yeast	NULL	Highly Probable	NULL	b'Kurtzman CP, et al. (eds.) 2011. The Yeasts, a Taxonomic Study. Fifth Edition. Vols 1-3. Elsevier, San Diego (ISBN: 9780444521491)'
ASV0349	k__Fungi;p__Ascomycota;c__Dothideomycetes;o__Pleosporales;f__Phaeosphaeriaceae;g__Phaeosphaeria;s__Phaeosphaeriapoagena	Phaeosphaeria	13	Saprotroph	Undefined Saprotroph	NULL	NULL	Probable	NULL	b'Tedersoo L, et al. 2014. Science 346:e1256688 ((https://doi.org/10.1126/science.1256688))'
ASV0350	k__Fungi;p__Ascomycota;c__Sordariomycetes;o__Diaporthales;f__Valsaceae;g__Unknown;s__UnknownUnknown	Valsaceae	9	Pathotroph-Saprotroph-Symbiotroph	Endophyte-Plant Pathogen-Undefined Saprotroph	Microfungus	NULL	Probable	Saprobes, endophytes and weak to virulent parasites of woody plants (Cannon & Kirk 2007)	b'Cannon PF, Kirk PM. 2007. Fungal Families of the World. CAB International, Cambridge (ISBN: 978-0851998275)'
ASV0351	k__Fungi;p__Ascomycota;c__Leotiomycetes;o__Helotiales;f__Unknown;g__Unknown;s__UnknownUnknown	-	-	-	-	-	-	-	Unassigned	-
ASV0352	k__Fungi;p__Ascomycota;c__Dothideomycetes;o__Pleosporales;f__Phaeosphaeriaceae;g__Unknown;s__UnknownUnknown	Phaeosphaeriaceae	9	Pathotroph-Saprotroph	Fungal Parasite-Plant Pathogen-Plant Saprotroph	Microfungus	NULL	Probable	Necrotrophic or saprobic on a wide range of plants, especially monocotyledons; a few species parasitic on other fungi (Cannon & Kirk 2007)	b'Cannon PF, Kirk PM. 2007. Fungal Families of the World. CAB International, Cambridge (ISBN: 978-0851998275)'
ASV0353	k__Fungi;p__Ascomycota;c__Dothideomycetes;o__Pleosporales;f__Phaeosphaeriaceae;g__Vagicola;s__Vagicolachlamydospora	Phaeosphaeriaceae	9	Pathotroph-Saprotroph	Fungal Parasite-Plant Pathogen-Plant Saprotroph	Microfungus	NULL	Probable	Necrotrophic or saprobic on a wide range of plants, especially monocotyledons; a few species parasitic on other fungi (Cannon & Kirk 2007)	b'Cannon PF, Kirk PM. 2007. Fungal Families of the World. CAB International, Cambridge (ISBN: 978-0851998275)'
ASV0354	k__Fungi;p__Ascomycota;c__Unknown;o__Unknown;f__Unknown;g__Unknown;s__UnknownUnknown	-	-	-	-	-	-	-	Unassigned	-
ASV0355	k__Fungi;p__Basidiomycota;c__Tremellomycetes;o__Tremellales;f__Bulleribasidiaceae;g__Dioszegia;s__Dioszegiacryoxerica	-	-	-	-	-	-	-	Unassigned	-
ASV0356	k__Fungi;p__Ascomycota;c__Dothideomycetes;o__Pleosporales;f__Phaeosphaeriaceae;g__Parastagonospora;s__Parastagonosporacaricis	Phaeosphaeriaceae	9	Pathotroph-Saprotroph	Fungal Parasite-Plant Pathogen-Plant Saprotroph	Microfungus	NULL	Probable	Necrotrophic or saprobic on a wide range of plants, especially monocotyledons; a few species parasitic on other fungi (Cannon & Kirk 2007)	b'Cannon PF, Kirk PM. 2007. Fungal Families of the World. CAB International, Cambridge (ISBN: 978-0851998275)'
ASV0357	k__Fungi;p__Ascomycota;c__Dothideomycetes;o__Pleosporales;f__Didymellaceae;g__Ascochyta;s__Ascochytavar._macrospora	Ascochyta	13	Pathotroph	Plant Pathogen	Microfungus	NULL	Probable	NULL	b'Tedersoo L, et al. 2014. Science 346:e1256688 ((https://doi.org/10.1126/science.1256688))'
ASV0358	k__Fungi;p__Ascomycota;c__Dothideomycetes;o__Pleosporales;f__Phaeosphaeriaceae;g__Parastagonospora;s__ParastagonosporaUnknown	Phaeosphaeriaceae	9	Pathotroph-Saprotroph	Fungal Parasite-Plant Pathogen-Plant Saprotroph	Microfungus	NULL	Probable	Necrotrophic or saprobic on a wide range of plants, especially monocotyledons; a few species parasitic on other fungi (Cannon & Kirk 2007)	b'Cannon PF, Kirk PM. 2007. Fungal Families of the World. CAB International, Cambridge (ISBN: 978-0851998275)'
ASV0359	k__Fungi;p__Basidiomycota;c__Tremellomycetes;o__Tremellales;f__Bulleribasidiaceae;g__Vishniacozyma;s__Vishniacozymadimennae	-	-	-	-	-	-	-	Unassigned	-
ASV0360	k__Fungi;p__Ascomycota;c__Eurotiomycetes;o__Eurotiales;f__Aspergillaceae;g__Penicillium;s__Penicilliumoxalicum	-	-	-	-	-	-	-	Unassigned	-
ASV0361	k__Fungi;p__Ascomycota;c__Sordariomycetes;o__Glomerellales;f__Glomerellaceae;g__Colletotrichum;s__Colletotrichumlinicola	Colletotrichum	13	Pathotroph-Symbiotroph	Endophyte-Plant Pathogen	Microfungus	NULL	Probable	NULL	b'Costa IPMW, et al. 2012. Mycotaxon 119:e26 ((http://mycotaxon.com/resources/checklists/costa_v119_checklist.pdf)); Tedersoo L, et al. 2014. Science 346:e1256688 ((https://doi.org/10.1126/science.1256688)); The American Phytopathological Society Common Names of Plant Diseases ((http://www.apsnet.org/publications/commonnames/Pages/default.aspx))'
ASV0362	k__Fungi;p__Ascomycota;c__Leotiomycetes;o__Thelebolales;f__Pseudeurotiaceae;g__Unknown;s__UnknownUnknown	Pseudeurotiaceae	9	Saprotroph	Plant Saprotroph-Wood Saprotroph	Microfungus	NULL	Probable	Saprobic on woody tissue and rotting vegetation, often isolated from soil (Cannon & Kirk 2007)	b'Cannon PF, Kirk PM. 2007. Fungal Families of the World. CAB International, Cambridge (ISBN: 978-0851998275)'
ASV0363	k__Fungi;p__Basidiomycota;c__Tremellomycetes;o__Filobasidiales;f__Filobasidiaceae;g__Filobasidium;s__Filobasidiumstepposum	Filobasidium	13	Saprotroph	Undefined Saprotroph	Facultative Yeast	NULL	Highly Probable	NULL	b'Kurtzman CP, et al. (eds.) 2011. The Yeasts, a Taxonomic Study. Fifth Edition. Vols 1-3. Elsevier, San Diego (ISBN: 9780444521491)'
ASV0364	k__Fungi;p__Ascomycota;c__Dothideomycetes;o__Pleosporales;f__Phaeosphaeriaceae;g__Neosetophoma;s__Neosetophomarosarum	Neosetophoma	13	Saprotroph	Undefined Saprotroph	NULL	NULL	Probable	NULL	b'Tedersoo L, et al. 2014. Science 346:e1256688 ((https://doi.org/10.1126/science.1256688))'
ASV0365	k__Fungi;p__Ascomycota;c__Leotiomycetes;o__Helotiales;f__Helotiaceae;g__Articulospora;s__ArticulosporaUnknown	Articulospora	13	Saprotroph	Undefined Saprotroph	NULL	NULL	Probable	NULL	b'Tedersoo L, et al. 2014. Science 346:e1256688 ((https://doi.org/10.1126/science.1256688))'
ASV0366	k__Fungi;p__Ascomycota;c__Leotiomycetes;o__Helotiales;f__Sclerotiniaceae;g__Unknown;s__UnknownUnknown	Sclerotiniaceae	9	Pathotroph	Plant Pathogen	Microfungus	NULL	Probable	Primarily necrotrophs, infecting roots, leaves, fruits, seeds, etc. and causing moulds, damping off etc. Sclerotia often overwinter and can survive for long periods in soil (Cannon & Kirk 2007)	b'Cannon PF, Kirk PM. 2007. Fungal Families of the World. CAB International, Cambridge (ISBN: 978-0851998275)'
ASV0367	k__Fungi;p__Ascomycota;c__Dothideomycetes;o__Pleosporales;f__Didymosphaeriaceae;g__Paraconiothyrium;s__Paraconiothyriumcyclothyrioides	Didymosphaeriaceae	9	Pathotroph-Saprotroph-Symbiotroph	Endophyte-Lichen Parasite-Plant Pathogen-Undefined Saprotroph	Microfungus	NULL	Probable	Saprobes in both woody and herbaceous material, also parasitic on other fungi (Cannon & Kirk 2007)	b'Cannon PF, Kirk PM. 2007. Fungal Families of the World. CAB International, Cambridge (ISBN: 978-0851998275); Massimo NC, et al. 2015. Microbial Ecology 70:61-76 ((https://doi.org/10.1007/s00248-014-0563-6))'
ASV0368	k__Fungi;p__Ascomycota;c__Leotiomycetes;o__Helotiales;f__Helotiaceae;g__Articulospora;s__Articulosporaproliferata	Articulospora	13	Saprotroph	Undefined Saprotroph	NULL	NULL	Probable	NULL	b'Tedersoo L, et al. 2014. Science 346:e1256688 ((https://doi.org/10.1126/science.1256688))'
ASV0369	k__Fungi;p__Ascomycota;c__Dothideomycetes;o__Pleosporales;f__Didymellaceae;g__Boeremia;s__BoeremiaUnknown	Boeremia	13	Pathotroph	Endophyte-Plant Pathogen	NULL	NULL	Possible	Host - Asteraceae	b'Costa IPMW, et al. 2012. Mycotaxon 119:e26 ((http://mycotaxon.com/resources/checklists/costa_v119_checklist.pdf))'
ASV0370	k__Fungi;p__Ascomycota;c__Dothideomycetes;o__Capnodiales;f__Cladosporiaceae;g__Cladosporium;s__Cladosporiumdelicatulum	-	-	-	-	-	-	-	Unassigned	-
ASV0371	k__Fungi;p__Ascomycota;c__Leotiomycetes;o__Phacidiales;f__Phacidiaceae;g__Phacidium;s__Phacidiumpseudophacidioides	Phacidium	13	Pathotroph	Plant Pathogen	NULL	NULL	Probable	NULL	b'Tedersoo L, et al. 2014. Science 346:e1256688 ((https://doi.org/10.1126/science.1256688))'
ASV0372	k__Fungi;p__Ascomycota;c__Leotiomycetes;o__Erysiphales;f__Erysiphaceae;g__Neoerysiphe;s__Neoerysiphegalii	Erysiphaceae	9	Pathotroph	Plant Pathogen	Microfungus	NULL	Probable	Biotrophic, with affected plant tissues damaged but usually not killing outright (Cannon & Kirk 2007)	b'Cannon PF, Kirk PM. 2007. Fungal Families of the World. CAB International, Cambridge (ISBN: 978-0851998275)'
ASV0373	k__Fungi;p__Ascomycota;c__Leotiomycetes;o__Helotiales;f__Unknown;g__Unknown;s__UnknownUnknown	-	-	-	-	-	-	-	Unassigned	-
ASV0374	k__Fungi;p__Ascomycota;c__Dothideomycetes;o__Pleosporales;f__Didymellaceae;g__Unknown;s__UnknownUnknown	Didymellaceae	9	Pathotroph-Saprotroph	Animal Pathogen-Plant Pathogen-Undefined Saprotroph	Microfungus	NULL	Possible	NULL	b'Tedersoo L, et al. 2014. Science 346:e1256688 ((https://doi.org/10.1126/science.1256688))'
ASV0375	k__Fungi;p__Ascomycota;c__Dothideomycetes;o__Capnodiales;f__Mycosphaerellaceae;g__Septoria;s__Septoriacretae	Mycosphaerellaceae	9	Pathotroph-Saprotroph	Plant Pathogen-Undefined Saprotroph	Microfungus	NULL	Probable	Biotrophic, necrotrophic or saprobic on various plant tissues (Cannon & Kirk 2007)	b'Cannon PF, Kirk PM. 2007. Fungal Families of the World. CAB International, Cambridge (ISBN: 978-0851998275)'
ASV0376	k__Fungi;p__Ascomycota;c__Dothideomycetes;o__Pleosporales;f__Phaeosphaeriaceae;g__Parastagonospora;s__Parastagonosporacaricis	Phaeosphaeriaceae	9	Pathotroph-Saprotroph	Fungal Parasite-Plant Pathogen-Plant Saprotroph	Microfungus	NULL	Probable	Necrotrophic or saprobic on a wide range of plants, especially monocotyledons; a few species parasitic on other fungi (Cannon & Kirk 2007)	b'Cannon PF, Kirk PM. 2007. Fungal Families of the World. CAB International, Cambridge (ISBN: 978-0851998275)'
ASV0377	k__Fungi;p__Ascomycota;c__Dothideomycetes;o__Pleosporales;f__Phaeosphaeriaceae;g__Paraphoma;s__Paraphomachrysanthemicola	Phaeosphaeriaceae	9	Pathotroph-Saprotroph	Fungal Parasite-Plant Pathogen-Plant Saprotroph	Microfungus	NULL	Probable	Necrotrophic or saprobic on a wide range of plants, especially monocotyledons; a few species parasitic on other fungi (Cannon & Kirk 2007)	b'Cannon PF, Kirk PM. 2007. Fungal Families of the World. CAB International, Cambridge (ISBN: 978-0851998275)'
ASV0378	k__Fungi;p__Basidiomycota;c__Tremellomycetes;o__Tremellales;f__Bulleribasidiaceae;g__Vishniacozyma;s__Vishniacozymaglobispora	-	-	-	-	-	-	-	Unassigned	-
ASV0379	k__Fungi;p__Basidiomycota;c__Agaricomycetes;o__Cantharellales;f__Ceratobasidiaceae;g__Unknown;s__UnknownUnknown	Ceratobasidiaceae	9	Pathotroph-Saprotroph-Symbiotroph	Endomycorrhizal-Plant Pathogen-Undefined Saprotroph	Microfungus	NULL	Possible	Best known as plant pathogens, but also saprobic. Species are endomycorrhizal with a wide range of plant roots - especially of Orchidaceae but also even bryophytes (Cannon & Kirk 2007)	b'Cannon PF, Kirk PM. 2007. Fungal Families of the World. CAB International, Cambridge (ISBN: 978-0851998275)'
ASV0380	k__Fungi;p__Basidiomycota;c__Tremellomycetes;o__Tremellales;f__Bulleribasidiaceae;g__Vishniacozyma;s__Vishniacozymavictoriae	-	-	-	-	-	-	-	Unassigned	-
ASV0381	k__Fungi;p__Basidiomycota;c__Agaricomycetes;o__Cantharellales;f__Ceratobasidiaceae;g__Ceratobasidium;s__CeratobasidiumUnknown	Ceratobasidiaceae	9	Pathotroph-Saprotroph-Symbiotroph	Endomycorrhizal-Plant Pathogen-Undefined Saprotroph	Microfungus	NULL	Possible	Best known as plant pathogens, but also saprobic. Species are endomycorrhizal with a wide range of plant roots - especially of Orchidaceae but also even bryophytes (Cannon & Kirk 2007)	b'Cannon PF, Kirk PM. 2007. Fungal Families of the World. CAB International, Cambridge (ISBN: 978-0851998275)'
ASV0382	k__Fungi;p__Basidiomycota;c__Agaricostilbomycetes;o__Agaricostilbales;f__Kondoaceae;g__Kondoa;s__Kondoaaeria	-	-	-	-	-	-	-	Unassigned	-
ASV0383	k__Fungi;p__Basidiomycota;c__Tremellomycetes;o__Tremellales;f__Phaeotremellaceae;g__Phaeotremella;s__PhaeotremellaUnknown	-	-	-	-	-	-	-	Unassigned	-
ASV0384	k__Fungi;p__Basidiomycota;c__Microbotryomycetes;o__Leucosporidiales;f__Leucosporidiaceae;g__Unknown;s__UnknownUnknown	Leucosporidiaceae	9	Saprotroph	Soil Saprotroph-Undefined Saprotroph	Yeast	NULL	Probable	A yeast from fruit (Barnett & Buhagiar 1971; Syn. Candida-Leucosporidium-Rhodotorula-Torulopsis-Vanrijia spp.);Isolated from permafrost soil (Golubev 1998; Syn. Leucosporidium/Rhodotorula spp.); isolated from a wide range of substrata (Cannon & Kirk 2007)	b'Barnett JA, Buhagiar RWM. 1971. Journal of General Microbiology 67:233-238 ((https://doi.org/10.1099/00221287-67-2-233)); Golubev WI. 1998. Mikologiya i Fitopatologiya 32:8-13 ((https://www.binran.ru/files/journals/MiF/MiF_1998_32_3.pdf)); Cannon PF, Kirk PM. 2007. Fungal Families of the World. CAB International, Cambridge (ISBN: 978-0851998275)'
ASV0385	k__Fungi;p__Ascomycota;c__Dothideomycetes;o__Pleosporales;f__Pleosporaceae;g__Alternaria;s__Alternariadidymospora	Alternaria	13	Pathotroph-Saprotroph-Symbiotroph	Animal Pathogen-Endophyte-Plant Pathogen-Wood Saprotroph	Microfungus	Soft Rot	Possible	NULL	b'Duncan CG, Eslyn WE. 1966. Mycologia 58642-664; Seehann G, et al. 1975. List of Fungi in Soft-Rot Tissue Tests. Institute fur Holzbiologie und Holzschutz, Bundesforschungsanstalt fur Forst - und Holzwirtshaft, Hamburg - Lohbrugge, Germany; Tedersoo L, et al. 2014. Science 346:e1256688 ((https://doi.org/10.1126/science.1256688))'
ASV0386	k__Fungi;p__Basidiomycota;c__Tremellomycetes;o__Cystofilobasidiales;f__Mrakiaceae;g__Mrakia;s__Mrakianiccombsii	Mrakia	13	Saprotroph	Soil Saprotroph-Undefined Saprotroph	Yeast	NULL	Probable	Isolated from water scums (Jones & Sloof 1966); isolated from Antarctic soil (Xin & Zhou 2007)	b'Jones EBG, Slooff WC. 1966. Antonie van Leeuwenhoek 32:223-228 ((https://doi.org/10.1007/BF02097464)); Xin M-X, Zhou P-J. 2007. Journal of Zhejiang University SCIENCE B. 8:260-265 ((https://doi.org/10.1631/jzus.2007.B0260))'
ASV0387	k__Fungi;p__Ascomycota;c__Dothideomycetes;o__Pleosporales;f__Dictyosporiaceae;g__Pseudocoleophoma;s__Pseudocoleophomapolygonicola	Dictyosporiaceae	9	Saprotroph	Undefined Saprotroph	Microfungus	NULL	Probable	NULL	b'Tedersoo L, et al. 2014. Science 346:e1256688 ((https://doi.org/10.1126/science.1256688))'
ASV0388	k__Fungi;p__Ascomycota;c__Sordariomycetes;o__Hypocreales;f__Stachybotryaceae;g__Unknown;s__UnknownUnknown	-	-	-	-	-	-	-	Unassigned	-
ASV0389	k__Fungi;p__Ascomycota;c__Dothideomycetes;o__Pleosporales;f__Unknown;g__Unknown;s__UnknownUnknown	-	-	-	-	-	-	-	Unassigned	-
ASV0390	k__Fungi;p__Ascomycota;c__Dothideomycetes;o__Pleosporales;f__Phaeosphaeriaceae;g__Unknown;s__UnknownUnknown	Phaeosphaeriaceae	9	Pathotroph-Saprotroph	Fungal Parasite-Plant Pathogen-Plant Saprotroph	Microfungus	NULL	Probable	Necrotrophic or saprobic on a wide range of plants, especially monocotyledons; a few species parasitic on other fungi (Cannon & Kirk 2007)	b'Cannon PF, Kirk PM. 2007. Fungal Families of the World. CAB International, Cambridge (ISBN: 978-0851998275)'
ASV0391	k__Fungi;p__Basidiomycota;c__Tremellomycetes;o__Tremellales;f__Bulleribasidiaceae;g__Vishniacozyma;s__VishniacozymaUnknown	-	-	-	-	-	-	-	Unassigned	-
ASV0392	k__Fungi;p__Ascomycota;c__Dothideomycetes;o__Pleosporales;f__Phaeosphaeriaceae;g__Unknown;s__UnknownUnknown	Phaeosphaeriaceae	9	Pathotroph-Saprotroph	Fungal Parasite-Plant Pathogen-Plant Saprotroph	Microfungus	NULL	Probable	Necrotrophic or saprobic on a wide range of plants, especially monocotyledons; a few species parasitic on other fungi (Cannon & Kirk 2007)	b'Cannon PF, Kirk PM. 2007. Fungal Families of the World. CAB International, Cambridge (ISBN: 978-0851998275)'
ASV0393	k__Fungi;p__Basidiomycota;c__Tremellomycetes;o__Tremellales;f__Phaeotremellaceae;g__Phaeotremella;s__PhaeotremellaUnknown	-	-	-	-	-	-	-	Unassigned	-
ASV0394	k__Fungi;p__Basidiomycota;c__Tremellomycetes;o__Filobasidiales;f__Filobasidiaceae;g__Filobasidium;s__Filobasidiumstepposum	Filobasidium	13	Saprotroph	Undefined Saprotroph	Facultative Yeast	NULL	Highly Probable	NULL	b'Kurtzman CP, et al. (eds.) 2011. The Yeasts, a Taxonomic Study. Fifth Edition. Vols 1-3. Elsevier, San Diego (ISBN: 9780444521491)'
ASV0395	k__Fungi;p__Ascomycota;c__Dothideomycetes;o__Capnodiales;f__Cladosporiaceae;g__Rachicladosporium;s__RachicladosporiumUnknown	-	-	-	-	-	-	-	Unassigned	-
ASV0396	k__Fungi;p__Ascomycota;c__Dothideomycetes;o__Pleosporales;f__Didymellaceae;g__Stagonosporopsis;s__StagonosporopsisUnknown	Didymellaceae	9	Pathotroph-Saprotroph	Animal Pathogen-Plant Pathogen-Undefined Saprotroph	Microfungus	NULL	Possible	NULL	b'Tedersoo L, et al. 2014. Science 346:e1256688 ((https://doi.org/10.1126/science.1256688))'
ASV0397	k__Fungi;p__Ascomycota;c__Leotiomycetes;o__Helotiales;f__Helotiaceae;g__Articulospora;s__Articulosporaproliferata	Articulospora	13	Saprotroph	Undefined Saprotroph	NULL	NULL	Probable	NULL	b'Tedersoo L, et al. 2014. Science 346:e1256688 ((https://doi.org/10.1126/science.1256688))'
ASV0398	k__Fungi;p__Basidiomycota;c__Tremellomycetes;o__Tremellales;f__Bulleraceae;g__Bullera;s__Bulleracrocea	-	-	-	-	-	-	-	Unassigned	-
ASV0399	k__Fungi;p__Basidiomycota;c__Microbotryomycetes;o__Microbotryales;f__Microbotryaceae;g__Microbotryum;s__Microbotryumkuehneanum	Microbotryaceae	9	Pathotroph	Plant Pathogen	Microfungus	NULL	Probable	Biotrophic, almost all species occurring in dicot flowers and effectively replacing anthers or ovaries (Cannon & Kirk 2007)	b'Cannon PF, Kirk PM. 2007. Fungal Families of the World. CAB International, Cambridge (ISBN: 978-0851998275)'
ASV0400	k__Fungi;p__Basidiomycota;c__Tremellomycetes;o__Cystofilobasidiales;f__Unknown;g__Unknown;s__UnknownUnknown	-	-	-	-	-	-	-	Unassigned	-
ASV0401	k__Fungi;p__Ascomycota;c__Leotiomycetes;o__Helotiales;f__Hyaloscyphaceae;g__Unknown;s__UnknownUnknown	Hyaloscyphaceae	9	Saprotroph	Plant Saprotroph-Wood Saprotroph	Microfungus	NULL	Probable	Saprobic on woody and herbaceous material (Cannon & Kirk 2007)	b'Cannon PF, Kirk PM. 2007. Fungal Families of the World. CAB International, Cambridge (ISBN: 978-0851998275)'
ASV0402	k__Fungi;p__Ascomycota;c__Dothideomycetes;o__Pleosporales;f__Pleosporaceae;g__Unknown;s__UnknownUnknown	Pleosporaceae	9	Pathotroph-Saprotroph	Endophyte-Lichen Parasite-Plant Pathogen-Undefined Saprotroph	Microfungus	NULL	Probable	Necrotrophic pathogens and saprobes, especially associated with grasses. Many species are seed-borne (Cannon & Kirk 2007)	b'Cannon PF, Kirk PM. 2007. Fungal Families of the World. CAB International, Cambridge (ISBN: 978-0851998275); David AS, et al. 2016. Microbial Ecology 71:912-926 ((https://doi.org/10.1007/s00248-015-0712-6)); Lawrey JD, Diederich P. 2016. http://www.lichenicolous.net (accessed 24 May 2017) ((http://www.lichenicolous.net))'
ASV0403	k__Fungi;p__Basidiomycota;c__Agaricomycetes;o__Polyporales;f__Phanerochaetaceae;g__Porostereum;s__PorostereumUnknown	Porostereum	13	Saprotroph	Undefined Saprotroph	Corticioid	White Rot	Probable	NULL	b'Tedersoo L, et al. 2014. Science 346:e1256688 ((https://doi.org/10.1126/science.1256688))'
ASV0404	k__Fungi;p__Ascomycota;c__Dothideomycetes;o__Pleosporales;f__Phaeosphaeriaceae;g__Unknown;s__UnknownUnknown	Phaeosphaeriaceae	9	Pathotroph-Saprotroph	Fungal Parasite-Plant Pathogen-Plant Saprotroph	Microfungus	NULL	Probable	Necrotrophic or saprobic on a wide range of plants, especially monocotyledons; a few species parasitic on other fungi (Cannon & Kirk 2007)	b'Cannon PF, Kirk PM. 2007. Fungal Families of the World. CAB International, Cambridge (ISBN: 978-0851998275)'
ASV0405	k__Fungi;p__Ascomycota;c__Dothideomycetes;o__Pleosporales;f__Phaeosphaeriaceae;g__Phaeosphaeria;s__Phaeosphaerialunariae	Phaeosphaeria	13	Saprotroph	Undefined Saprotroph	NULL	NULL	Probable	NULL	b'Tedersoo L, et al. 2014. Science 346:e1256688 ((https://doi.org/10.1126/science.1256688))'
ASV0406	k__Fungi;p__Basidiomycota;c__Tremellomycetes;o__Tremellales;f__Rhynchogastremataceae;g__Papiliotrema;s__Papiliotremalaurentii	-	-	-	-	-	-	-	Unassigned	-
ASV0407	k__Fungi;p__Ascomycota;c__Leotiomycetes;o__Helotiales;f__Helotiaceae;g__Articulospora;s__ArticulosporaUnknown	Articulospora	13	Saprotroph	Undefined Saprotroph	NULL	NULL	Probable	NULL	b'Tedersoo L, et al. 2014. Science 346:e1256688 ((https://doi.org/10.1126/science.1256688))'
ASV0408	k__Fungi;p__Basidiomycota;c__Agaricomycetes;o__Russulales;f__Stereaceae;g__Stereum;s__Stereumhirsutum	Stereaceae	9	Saprotroph	Undefined Saprotroph-Wood Saprotroph	Corticioid-Polyporoid	NULL	Probable	Lignicolous or terrestrial (in leaf litter); typically saprobic (Cannon & Kirk 2007)	b'Cannon PF, Kirk PM. 2007. Fungal Families of the World. CAB International, Cambridge (ISBN: 978-0851998275)'
ASV0409	k__Fungi;p__Basidiomycota;c__Tremellomycetes;o__Tremellales;f__Trimorphomycetaceae;g__Saitozyma;s__Saitozymaparaflava	-	-	-	-	-	-	-	Unassigned	-
ASV0410	k__Fungi;p__Ascomycota;c__Dothideomycetes;o__Pleosporales;f__Phaeosphaeriaceae;g__Sclerostagonospora;s__SclerostagonosporaUnknown	Phaeosphaeriaceae	9	Pathotroph-Saprotroph	Fungal Parasite-Plant Pathogen-Plant Saprotroph	Microfungus	NULL	Probable	Necrotrophic or saprobic on a wide range of plants, especially monocotyledons; a few species parasitic on other fungi (Cannon & Kirk 2007)	b'Cannon PF, Kirk PM. 2007. Fungal Families of the World. CAB International, Cambridge (ISBN: 978-0851998275)'
ASV0411	k__Fungi;p__Basidiomycota;c__Tremellomycetes;o__Tremellales;f__Bulleribasidiaceae;g__Vishniacozyma;s__Vishniacozymavictoriae	-	-	-	-	-	-	-	Unassigned	-
ASV0412	k__Fungi;p__Ascomycota;c__Dothideomycetes;o__Pleosporales;f__Pleosporaceae;g__Alternaria;s__Alternariadidymospora	Alternaria	13	Pathotroph-Saprotroph-Symbiotroph	Animal Pathogen-Endophyte-Plant Pathogen-Wood Saprotroph	Microfungus	Soft Rot	Possible	NULL	b'Duncan CG, Eslyn WE. 1966. Mycologia 58642-664; Seehann G, et al. 1975. List of Fungi in Soft-Rot Tissue Tests. Institute fur Holzbiologie und Holzschutz, Bundesforschungsanstalt fur Forst - und Holzwirtshaft, Hamburg - Lohbrugge, Germany; Tedersoo L, et al. 2014. Science 346:e1256688 ((https://doi.org/10.1126/science.1256688))'
ASV0413	k__Fungi;p__Ascomycota;c__Dothideomycetes;o__Pleosporales;f__Phaeosphaeriaceae;g__Unknown;s__UnknownUnknown	Phaeosphaeriaceae	9	Pathotroph-Saprotroph	Fungal Parasite-Plant Pathogen-Plant Saprotroph	Microfungus	NULL	Probable	Necrotrophic or saprobic on a wide range of plants, especially monocotyledons; a few species parasitic on other fungi (Cannon & Kirk 2007)	b'Cannon PF, Kirk PM. 2007. Fungal Families of the World. CAB International, Cambridge (ISBN: 978-0851998275)'
ASV0414	k__Fungi;p__Basidiomycota;c__Tremellomycetes;o__Cystofilobasidiales;f__Mrakiaceae;g__Tausonia;s__Tausoniapullulans	-	-	-	-	-	-	-	Unassigned	-
ASV0415	k__Fungi;p__Basidiomycota;c__Agaricomycetes;o__Cantharellales;f__Ceratobasidiaceae;g__Ceratobasidium;s__CeratobasidiumUnknown	Ceratobasidiaceae	9	Pathotroph-Saprotroph-Symbiotroph	Endomycorrhizal-Plant Pathogen-Undefined Saprotroph	Microfungus	NULL	Possible	Best known as plant pathogens, but also saprobic. Species are endomycorrhizal with a wide range of plant roots - especially of Orchidaceae but also even bryophytes (Cannon & Kirk 2007)	b'Cannon PF, Kirk PM. 2007. Fungal Families of the World. CAB International, Cambridge (ISBN: 978-0851998275)'
ASV0416	k__Fungi;p__Basidiomycota;c__Tremellomycetes;o__Tremellales;f__Unknown;g__Unknown;s__UnknownUnknown	-	-	-	-	-	-	-	Unassigned	-
ASV0417	k__Fungi;p__Ascomycota;c__Sordariomycetes;o__Xylariales;f__Bartaliniaceae;g__Truncatella;s__TruncatellaUnknown	Truncatella	13	Pathotroph	Plant Pathogen	NULL	NULL	Probable	NULL	b'Tedersoo L, et al. 2014. Science 346:e1256688 ((https://doi.org/10.1126/science.1256688))'
ASV0418	k__Fungi;p__Ascomycota;c__Dothideomycetes;o__Pleosporales;f__Phaeosphaeriaceae;g__Phaeosphaeria;s__Phaeosphaeriajuncicola	Phaeosphaeria	13	Saprotroph	Undefined Saprotroph	NULL	NULL	Probable	NULL	b'Tedersoo L, et al. 2014. Science 346:e1256688 ((https://doi.org/10.1126/science.1256688))'
ASV0419	k__Fungi;p__Basidiomycota;c__Tremellomycetes;o__Tremellales;f__Trimorphomycetaceae;g__Carlosrosaea;s__CarlosrosaeaUnknown	-	-	-	-	-	-	-	Unassigned	-
ASV0420	k__Fungi;p__Ascomycota;c__Leotiomycetes;o__Helotiales;f__Helotiaceae;g__Tetracladium;s__TetracladiumUnknown	Helotiaceae	9	Saprotroph-Symbiotroph	Ectomycorrhizal-Fungal Parasite-Plant Pathogen-Wood Saprotroph	Microfungus	NULL	Probable	Usually saprobic on herbaceous or woody tissues, some species fungicolous. A few species are known to form mycorrhizae (Cannon & Kirk 2007)	b'Cannon PF, Kirk PM. 2007. Fungal Families of the World. CAB International, Cambridge (ISBN: 978-0851998275)'
ASV0421	k__Fungi;p__Ascomycota;c__Leotiomycetes;o__Helotiales;f__Helotiaceae;g__Articulospora;s__ArticulosporaUnknown	Articulospora	13	Saprotroph	Undefined Saprotroph	NULL	NULL	Probable	NULL	b'Tedersoo L, et al. 2014. Science 346:e1256688 ((https://doi.org/10.1126/science.1256688))'
ASV0422	k__Fungi;p__Basidiomycota;c__Tremellomycetes;o__Tremellales;f__Bulleraceae;g__Genolevuria;s__GenolevuriaUnknown	-	-	-	-	-	-	-	Unassigned	-
ASV0423	k__Fungi;p__Ascomycota;c__Leotiomycetes;o__Helotiales;f__Hyaloscyphaceae;g__Unknown;s__UnknownUnknown	Hyaloscyphaceae	9	Saprotroph	Plant Saprotroph-Wood Saprotroph	Microfungus	NULL	Probable	Saprobic on woody and herbaceous material (Cannon & Kirk 2007)	b'Cannon PF, Kirk PM. 2007. Fungal Families of the World. CAB International, Cambridge (ISBN: 978-0851998275)'
ASV0424	k__Fungi;p__Ascomycota;c__Sordariomycetes;o__Hypocreales;f__Stachybotryaceae;g__Alfaria;s__Alfariaputrefolia	-	-	-	-	-	-	-	Unassigned	-
ASV0425	k__Fungi;p__Ascomycota;c__Dothideomycetes;o__Pleosporales;f__Didymellaceae;g__Epicoccum;s__Epicoccumovisporum	Didymellaceae	9	Pathotroph-Saprotroph	Animal Pathogen-Plant Pathogen-Undefined Saprotroph	Microfungus	NULL	Possible	NULL	b'Tedersoo L, et al. 2014. Science 346:e1256688 ((https://doi.org/10.1126/science.1256688))'
ASV0426	k__Fungi;p__Ascomycota;c__Sordariomycetes;o__Hypocreales;f__Stachybotryaceae;g__Stachybotrys;s__StachybotrysUnknown	-	-	-	-	-	-	-	Unassigned	-
ASV0427	k__Fungi;p__Ascomycota;c__Dothideomycetes;o__Pleosporales;f__Coniothyriaceae;g__Neoconiothyrium;s__Neoconiothyriumrosae	-	-	-	-	-	-	-	Unassigned	-
ASV0428	k__Fungi;p__Ascomycota;c__Dothideomycetes;o__Pleosporales;f__Didymosphaeriaceae;g__Paraconiothyrium;s__Paraconiothyriumbrasiliense	Didymosphaeriaceae	9	Pathotroph-Saprotroph-Symbiotroph	Endophyte-Lichen Parasite-Plant Pathogen-Undefined Saprotroph	Microfungus	NULL	Probable	Saprobes in both woody and herbaceous material, also parasitic on other fungi (Cannon & Kirk 2007)	b'Cannon PF, Kirk PM. 2007. Fungal Families of the World. CAB International, Cambridge (ISBN: 978-0851998275); Massimo NC, et al. 2015. Microbial Ecology 70:61-76 ((https://doi.org/10.1007/s00248-014-0563-6))'
ASV0429	k__Fungi;p__Ascomycota;c__Dothideomycetes;o__Pleosporales;f__Phaeosphaeriaceae;g__Phaeosphaeria;s__Phaeosphaerialunariae	Phaeosphaeria	13	Saprotroph	Undefined Saprotroph	NULL	NULL	Probable	NULL	b'Tedersoo L, et al. 2014. Science 346:e1256688 ((https://doi.org/10.1126/science.1256688))'
ASV0430	k__Fungi;p__Ascomycota;c__Dothideomycetes;o__Capnodiales;f__Mycosphaerellaceae;g__Unknown;s__UnknownUnknown	Mycosphaerellaceae	9	Pathotroph-Saprotroph	Plant Pathogen-Undefined Saprotroph	Microfungus	NULL	Probable	Biotrophic, necrotrophic or saprobic on various plant tissues (Cannon & Kirk 2007)	b'Cannon PF, Kirk PM. 2007. Fungal Families of the World. CAB International, Cambridge (ISBN: 978-0851998275)'
ASV0431	k__Fungi;p__Basidiomycota;c__Tremellomycetes;o__Tremellales;f__Tremellaceae;g__Unknown;s__UnknownUnknown	-	-	-	-	-	-	-	Unassigned	-
ASV0432	k__Fungi;p__Basidiomycota;c__Agaricomycetes;o__Cantharellales;f__Ceratobasidiaceae;g__Ceratobasidium;s__CeratobasidiumUnknown	Ceratobasidiaceae	9	Pathotroph-Saprotroph-Symbiotroph	Endomycorrhizal-Plant Pathogen-Undefined Saprotroph	Microfungus	NULL	Possible	Best known as plant pathogens, but also saprobic. Species are endomycorrhizal with a wide range of plant roots - especially of Orchidaceae but also even bryophytes (Cannon & Kirk 2007)	b'Cannon PF, Kirk PM. 2007. Fungal Families of the World. CAB International, Cambridge (ISBN: 978-0851998275)'
ASV0433	k__Fungi;p__Ascomycota;c__Dothideomycetes;o__Pleosporales;f__Cucurbitariaceae;g__Pyrenochaeta;s__PyrenochaetaUnknown	Cucurbitariaceae	9	Pathotroph-Saprotroph	Plant Pathogen-Wood Saprotroph	Microfungus	NULL	Probable	Necrotrophic or saprobic on woody plants (Cannon & Kirk 2007)	b'Cannon PF, Kirk PM. 2007. Fungal Families of the World. CAB International, Cambridge (ISBN: 978-0851998275); Tedersoo L, et al. 2014. Science 346:e1256688 ((https://doi.org/10.1126/science.1256688))'
ASV0434	k__Fungi;p__Ascomycota;c__Leotiomycetes;o__Erysiphales;f__Erysiphaceae;g__Blumeria;s__Blumeriagraminis	Erysiphaceae	9	Pathotroph	Plant Pathogen	Microfungus	NULL	Probable	Biotrophic, with affected plant tissues damaged but usually not killing outright (Cannon & Kirk 2007)	b'Cannon PF, Kirk PM. 2007. Fungal Families of the World. CAB International, Cambridge (ISBN: 978-0851998275)'
ASV0435	k__Fungi;p__Ascomycota;c__Dothideomycetes;o__Dothideales;f__Aureobasidiaceae;g__Unknown;s__UnknownUnknown	-	-	-	-	-	-	-	Unassigned	-
ASV0436	k__Fungi;p__Ascomycota;c__Eurotiomycetes;o__Chaetothyriales;f__Trichomeriaceae;g__Trichomerium;s__Trichomeriumeucalypti	Trichomeriaceae	9	Symbiotroph	Epiphyte	Microfungus	NULL	Probable	Foliar epiphytes with the appearance of sooty moulds, mostly occurring on the surface of living leaves and apparently gaining their nutrients from insect exudates (Chomnunti et al. 2012)	b'Chomnunti P, et al. 2012. Fungal Diversity 56:63-76 ((https://doi.org/10.1007/s13225-012-0197-2))'
ASV0437	k__Fungi;p__Basidiomycota;c__Tremellomycetes;o__Tremellales;f__Rhynchogastremataceae;g__Papiliotrema;s__PapiliotremaUnknown	-	-	-	-	-	-	-	Unassigned	-
ASV0438	k__Fungi;p__Basidiomycota;c__Unknown;o__Unknown;f__Unknown;g__Unknown;s__UnknownUnknown	-	-	-	-	-	-	-	Unassigned	-
ASV0439	k__Fungi;p__Basidiomycota;c__Agaricostilbomycetes;o__Agaricostilbales;f__Kondoaceae;g__Kondoa;s__Kondoachangbaiensis	-	-	-	-	-	-	-	Unassigned	-
ASV0440	k__Fungi;p__Basidiomycota;c__Cystobasidiomycetes;o__Erythrobasidiales;f__Erythrobasidiaceae;g__Bannoa;s__Bannoaogasawarensis	Bannoa	13	Saprotroph	Undefined Saprotroph	Yeast	NULL	Possible	Symbiotroph isolated from dead leaves (Hamamoto et al. 2002)	b'Hamamoto M, et al. 2002. International Journal of Systematic and Evolutionary Microbiology 52:1023-1032 ((https://doi.org/10.1099/ijs.0.02000-0))'
ASV0441	k__Fungi;p__Basidiomycota;c__Agaricostilbomycetes;o__Agaricostilbales;f__Kondoaceae;g__Kondoa;s__KondoaUnknown	-	-	-	-	-	-	-	Unassigned	-
ASV0442	k__Fungi;p__Ascomycota;c__Dothideomycetes;o__Pleosporales;f__Didymosphaeriaceae;g__Didymosphaeria;s__Didymosphaeriavariabile	Didymosphaeria	13	Pathotroph-Saprotroph-Symbiotroph	Endophyte-Lichen Parasite-Plant Pathogen-Undefined Saprotroph	Microfungus	NULL	Probable	NULL	b'Tedersoo L, et al. 2014. Science 346:e1256688 ((https://doi.org/10.1126/science.1256688)); Massimo NC, et al. 2015. Microbial Ecology 70:61-76 ((https://doi.org/10.1007/s00248-014-0563-6)); The American Phytopathological Society Common Names of Plant Diseases ((http://www.apsnet.org/publications/commonnames/Pages/default.aspx)); Esslinger TL. 2014. North Dakota State University ((http://www.nds…
ASV0443	k__Fungi;p__Basidiomycota;c__Microbotryomycetes;o__Sporidiobolales;f__Sporidiobolaceae;g__Rhodotorula;s__Rhodotorulataiwanensis	Rhodotorula	13	Pathotroph-Saprotroph	Animal Endosymbiont-Animal Pathogen-Endophyte-Plant Pathogen-Undefined Saprotroph	Yeast	NULL	Probable	Opportunistic human pathogen	b'https://www.cdc.gov ((https://www.cdc.gov))'
ASV0444	k__Fungi;p__Ascomycota;c__Dothideomycetes;o__Capnodiales;f__Mycosphaerellaceae;g__Ramularia;s__RamulariaUnknown	Mycosphaerellaceae	9	Pathotroph-Saprotroph	Plant Pathogen-Undefined Saprotroph	Microfungus	NULL	Probable	Biotrophic, necrotrophic or saprobic on various plant tissues (Cannon & Kirk 2007)	b'Cannon PF, Kirk PM. 2007. Fungal Families of the World. CAB International, Cambridge (ISBN: 978-0851998275)'
ASV0445	k__Fungi;p__Basidiomycota;c__Tremellomycetes;o__Filobasidiales;f__Filobasidiaceae;g__Naganishia;s__Naganishiadiffluens	-	-	-	-	-	-	-	Unassigned	-
ASV0446	k__Fungi;p__Ascomycota;c__Dothideomycetes;o__Pleosporales;f__Phaeosphaeriaceae;g__Parastagonospora;s__Parastagonosporacaricis	Phaeosphaeriaceae	9	Pathotroph-Saprotroph	Fungal Parasite-Plant Pathogen-Plant Saprotroph	Microfungus	NULL	Probable	Necrotrophic or saprobic on a wide range of plants, especially monocotyledons; a few species parasitic on other fungi (Cannon & Kirk 2007)	b'Cannon PF, Kirk PM. 2007. Fungal Families of the World. CAB International, Cambridge (ISBN: 978-0851998275)'
ASV0447	k__Fungi;p__Ascomycota;c__Dothideomycetes;o__Pleosporales;f__Pleosporaceae;g__Alternaria;s__AlternariaUnknown	Alternaria	13	Pathotroph-Saprotroph-Symbiotroph	Animal Pathogen-Endophyte-Plant Pathogen-Wood Saprotroph	Microfungus	Soft Rot	Possible	NULL	b'Duncan CG, Eslyn WE. 1966. Mycologia 58642-664; Seehann G, et al. 1975. List of Fungi in Soft-Rot Tissue Tests. Institute fur Holzbiologie und Holzschutz, Bundesforschungsanstalt fur Forst - und Holzwirtshaft, Hamburg - Lohbrugge, Germany; Tedersoo L, et al. 2014. Science 346:e1256688 ((https://doi.org/10.1126/science.1256688))'
ASV0448	k__Fungi;p__Ascomycota;c__Dothideomycetes;o__Capnodiales;f__Mycosphaerellaceae;g__Zymoseptoria;s__ZymoseptoriaUnknown	Mycosphaerellaceae	9	Pathotroph-Saprotroph	Plant Pathogen-Undefined Saprotroph	Microfungus	NULL	Probable	Biotrophic, necrotrophic or saprobic on various plant tissues (Cannon & Kirk 2007)	b'Cannon PF, Kirk PM. 2007. Fungal Families of the World. CAB International, Cambridge (ISBN: 978-0851998275)'
ASV0449	k__Fungi;p__Ascomycota;c__Dothideomycetes;o__Pleosporales;f__Amorosiaceae;g__Angustimassarina;s__Angustimassarinaacerina	-	-	-	-	-	-	-	Unassigned	-
ASV0450	k__Fungi;p__Ascomycota;c__Sordariomycetes;o__Hypocreales;f__Hypocreales_fam_Incertae_sedis;g__Sarocladium;s__Sarocladiumstrictum	Sarocladium	13	Saprotroph	Undefined Saprotroph	NULL	NULL	Probable	NULL	b'Tedersoo L, et al. 2014. Science 346:e1256688 ((https://doi.org/10.1126/science.1256688))'
ASV0451	k__Fungi;p__Ascomycota;c__Unknown;o__Unknown;f__Unknown;g__Unknown;s__UnknownUnknown	-	-	-	-	-	-	-	Unassigned	-
ASV0452	k__Fungi;p__Ascomycota;c__Dothideomycetes;o__Pleosporales;f__Unknown;g__Unknown;s__UnknownUnknown	-	-	-	-	-	-	-	Unassigned	-
ASV0453	k__Fungi;p__Ascomycota;c__Leotiomycetes;o__Helotiales;f__Helotiaceae;g__Tetracladium;s__TetracladiumUnknown	Helotiaceae	9	Saprotroph-Symbiotroph	Ectomycorrhizal-Fungal Parasite-Plant Pathogen-Wood Saprotroph	Microfungus	NULL	Probable	Usually saprobic on herbaceous or woody tissues, some species fungicolous. A few species are known to form mycorrhizae (Cannon & Kirk 2007)	b'Cannon PF, Kirk PM. 2007. Fungal Families of the World. CAB International, Cambridge (ISBN: 978-0851998275)'
ASV0454	k__Fungi;p__Ascomycota;c__Dothideomycetes;o__Capnodiales;f__Cladosporiaceae;g__Cladosporium;s__CladosporiumUnknown	-	-	-	-	-	-	-	Unassigned	-
ASV0455	k__Fungi;p__Ascomycota;c__Dothideomycetes;o__Pleosporales;f__Coniothyriaceae;g__Coniothyrium;s__Coniothyriumcrepinianum	Coniothyrium	13	Pathotroph-Saprotroph	Plant Pathogen-Wood Saprotroph	Microfungus	Soft Rot	Highly Probable	NULL	b'Duncan CG, Eslyn WE. 1966. Mycologia 58642-664 ((https://doi.org/10.2307/3757045)); Nilsson T. 1973. Studia Forestalia Suecica 104:1-40 ((https://pub.epsilon.slu.se/5711/)); Seehann G, et al. 1975. List of Fungi in Soft-Rot Tissue Tests. Institute fur Holzbiologie und Holzschutz, Bundesforschungsanstalt fur Forst - und Holzwirtshaft, Hamburg - Lohbrugge, Germany; The American Phytopathological …
ASV0456	k__Fungi;p__Ascomycota;c__Sordariomycetes;o__Hypocreales;f__Clavicipitaceae;g__Claviceps;s__Clavicepsarundinis	Claviceps	13	Pathotroph	Plant Pathogen	Microfungus	NULL	Probable	NULL	b'Tedersoo L, et al. 2014. Science 346:e1256688 ((https://doi.org/10.1126/science.1256688))'
ASV0457	k__Fungi;p__Ascomycota;c__Sordariomycetes;o__Hypocreales;f__Nectriaceae;g__Fusarium;s__FusariumUnknown	Fusarium	13	Pathotroph-Saprotroph-Symbiotroph	Animal Pathogen-Endophyte-Lichen Parasite-Plant Pathogen-Soil Saprotroph-Wood Saprotroph	Microfungus	NULL	Possible	Likely opportunistic human pathogen (Irinyi et al. 2015)	b'Duncan CG, Eslyn WE. 1966. Mycologia 58:642-664 ((https://doi.org/10.2307/3757045)); Seehann G, et al. 1975. List of Fungi in Soft-Rot Tissue Tests. Institute fur Holzbiologie und Holzschutz, Bundesforschungsanstalt fur Forst - und Holzwirtshaft, Hamburg - Lohbrugge, Germany; Costa IPMW, et al. 2012. Mycotaxon 119:e26 ((http://mycotaxon.com/resources/checklists/costa_v119_checklist.pdf)); Teder…
ASV0458	k__Fungi;p__Ascomycota;c__Dothideomycetes;o__Pleosporales;f__Phaeosphaeriaceae;g__Neosetophoma;s__Neosetophomarosarum	Neosetophoma	13	Saprotroph	Undefined Saprotroph	NULL	NULL	Probable	NULL	b'Tedersoo L, et al. 2014. Science 346:e1256688 ((https://doi.org/10.1126/science.1256688))'
ASV0459	k__Fungi;p__Basidiomycota;c__Agaricomycetes;o__Cantharellales;f__Ceratobasidiaceae;g__Ceratobasidium;s__CeratobasidiumUnknown	Ceratobasidiaceae	9	Pathotroph-Saprotroph-Symbiotroph	Endomycorrhizal-Plant Pathogen-Undefined Saprotroph	Microfungus	NULL	Possible	Best known as plant pathogens, but also saprobic. Species are endomycorrhizal with a wide range of plant roots - especially of Orchidaceae but also even bryophytes (Cannon & Kirk 2007)	b'Cannon PF, Kirk PM. 2007. Fungal Families of the World. CAB International, Cambridge (ISBN: 978-0851998275)'
ASV0460	k__Fungi;p__Basidiomycota;c__Tremellomycetes;o__Tremellales;f__Bulleraceae;g__Genolevuria;s__GenolevuriaUnknown	-	-	-	-	-	-	-	Unassigned	-
ASV0461	k__Fungi;p__Ascomycota;c__Dothideomycetes;o__Pleosporales;f__Phaeosphaeriaceae;g__Unknown;s__UnknownUnknown	Phaeosphaeriaceae	9	Pathotroph-Saprotroph	Fungal Parasite-Plant Pathogen-Plant Saprotroph	Microfungus	NULL	Probable	Necrotrophic or saprobic on a wide range of plants, especially monocotyledons; a few species parasitic on other fungi (Cannon & Kirk 2007)	b'Cannon PF, Kirk PM. 2007. Fungal Families of the World. CAB International, Cambridge (ISBN: 978-0851998275)'
ASV0462	k__Fungi;p__Ascomycota;c__Dothideomycetes;o__Pleosporales;f__Phaeosphaeriaceae;g__Parastagonospora;s__Parastagonosporacaricis	Phaeosphaeriaceae	9	Pathotroph-Saprotroph	Fungal Parasite-Plant Pathogen-Plant Saprotroph	Microfungus	NULL	Probable	Necrotrophic or saprobic on a wide range of plants, especially monocotyledons; a few species parasitic on other fungi (Cannon & Kirk 2007)	b'Cannon PF, Kirk PM. 2007. Fungal Families of the World. CAB International, Cambridge (ISBN: 978-0851998275)'
ASV0463	k__Fungi;p__Ascomycota;c__Dothideomycetes;o__Pleosporales;f__Unknown;g__Unknown;s__UnknownUnknown	-	-	-	-	-	-	-	Unassigned	-
ASV0464	k__Fungi;p__Ascomycota;c__Dothideomycetes;o__Pleosporales;f__Coniothyriaceae;g__Camarosporium;s__Camarosporiumaureum	Camarosporium	13	Pathotroph-Symbiotroph	Endophyte-Plant Pathogen	Microfungus	NULL	Possible	Endophyte detection method-culture (Del Olmo-Ruiz & Arnold 2014); Endophyte host - Chenipodiaceae	b'Costa IPMW, et al. 2012. Mycotaxon 119:e26 ((http://mycotaxon.com/resources/checklists/costa_v119_checklist.pdf)); Del Olmo-Ruiz M, Arnold AE. 2014. Mycologia 106:8-21 ((https://doi.org/10.3852/13-098)); The American Phytopathological Society Common Names of Plant Diseases ((http://www.apsnet.org/publications/commonnames/Pages/default.aspx))'
ASV0465	k__Fungi;p__Basidiomycota;c__Agaricomycetes;o__Agaricales;f__Stephanosporaceae;g__Unknown;s__UnknownUnknown	Agaricales	7	Pathotroph-Saprotroph-Symbiotroph	Bryophyte Parasite-Dung Saprotroph-Ectomycorrhizal-Fungal Parasite-Leaf Saprotroph-Plant Parasite-Undefined Saprotroph-Wood Saprotroph	Agaricoid-Gasteroid-Microfungus-Secotioid-Yeast	NULL	Possible	Mushrooms and toadstools, Gill fungi, Agarics... lignicolous, sometimes muscicolous or fungicolous, saprobic, mycorrhizal, rarely parasitic on plants or fungi (Kirk et al. 2008)	b'Kirk PM et al. 2008. Dictionary of the Fungi. Tenth Edition. CAB International, Wallingford (ISBN: 978-0851998268)'
ASV0466	k__Fungi;p__Basidiomycota;c__Microbotryomycetes;o__Microbotryales;f__Microbotryaceae;g__Microbotryum;s__Microbotryumkuehneanum	Microbotryaceae	9	Pathotroph	Plant Pathogen	Microfungus	NULL	Probable	Biotrophic, almost all species occurring in dicot flowers and effectively replacing anthers or ovaries (Cannon & Kirk 2007)	b'Cannon PF, Kirk PM. 2007. Fungal Families of the World. CAB International, Cambridge (ISBN: 978-0851998275)'
ASV0467	k__Fungi;p__Ascomycota;c__Dothideomycetes;o__Pleosporales;f__Pleosporaceae;g__Bipolaris;s__Bipolariscynodontis	Bipolaris	13	Pathotroph	Plant Pathogen	Microfungus	NULL	Probable	NULL	b'Tedersoo L, et al. 2014. Science 346:e1256688 ((https://doi.org/10.1126/science.1256688))'
ASV0468	k__Fungi;p__Ascomycota;c__Leotiomycetes;o__Helotiales;f__Helotiaceae;g__Articulospora;s__Articulosporaproliferata	Articulospora	13	Saprotroph	Undefined Saprotroph	NULL	NULL	Probable	NULL	b'Tedersoo L, et al. 2014. Science 346:e1256688 ((https://doi.org/10.1126/science.1256688))'
ASV0469	k__Fungi;p__Ascomycota;c__Dothideomycetes;o__Capnodiales;f__Teratosphaeriaceae;g__Devriesia;s__Devriesiaamericana	Devriesia	13	Pathotroph	Plant Pathogen	NULL	NULL	Probable	NULL	b'Tedersoo L, et al. 2014. Science 346:e1256688 ((https://doi.org/10.1126/science.1256688))'
ASV0470	k__Fungi;p__Ascomycota;c__Sordariomycetes;o__Xylariales;f__Sporocadaceae;g__Strickeria;s__Strickeriakochii	-	-	-	-	-	-	-	Unassigned	-
ASV0471	k__Fungi;p__Ascomycota;c__Sordariomycetes;o__Chaetosphaeriales;f__Chaetosphaeriaceae;g__Dinemasporium;s__DinemasporiumUnknown	Chaetosphaeriaceae	9	Saprotroph	Plant Saprotroph-Wood Saprotroph	Microfungus	NULL	Probable	Saprobes associated with decaying woody and herbaceous plant material, including timber and timber products in damp buildings (Cannon & Kirk 2007)	b'Cannon PF, Kirk PM. 2007. Fungal Families of the World. CAB International, Cambridge (ISBN: 978-0851998275)'
ASV0472	k__Fungi;p__Ascomycota;c__Dothideomycetes;o__Capnodiales;f__Dissoconiaceae;g__Ramichloridium;s__Ramichloridiumindicum	-	-	-	-	-	-	-	Unassigned	-
ASV0473	k__Fungi;p__Basidiomycota;c__Cystobasidiomycetes;o__Cystobasidiales;f__Cystobasidiaceae;g__Occultifur;s__OccultifurUnknown	Occultifur	13	Pathotroph-Saprotroph	Fungal Parasite-Litter Saprotroph-Undefined Saprotroph	Yeast	NULL	Probable	NULL	b'Gomes FCO, et al. 2015. Antonie van Leeuwenhoek 107:597-611 ((https://doi.org/10.1007/s10482-014-0356-4)); Kurtzman CP, Robnett CJ. 2015. Antonie Van Leeuwenhoek 107:1323-1329 ((https://doi.org/10.1023/a:1001761008817)); Khunnamwong P, et al. 2017. International Journal of Systematic and Evolutionary Microbiology 67:2628-2633 ((https://doi.org/10.1099/ijsem.0.001988))'
ASV0474	k__Fungi;p__Ascomycota;c__Eurotiomycetes;o__Eurotiales;f__Aspergillaceae;g__Penicillium;s__PenicilliumUnknown	-	-	-	-	-	-	-	Unassigned	-
ASV0475	k__Fungi;p__Basidiomycota;c__Tremellomycetes;o__Tremellales;f__Bulleribasidiaceae;g__Dioszegia;s__Dioszegiatakashimae	-	-	-	-	-	-	-	Unassigned	-
ASV0476	k__Fungi;p__Ascomycota;c__Dothideomycetes;o__Pleosporales;f__Lentitheciaceae;g__Unknown;s__UnknownUnknown	-	-	-	-	-	-	-	Unassigned	-
ASV0477	k__Fungi;p__Ascomycota;c__Sordariomycetes;o__Xylariales;f__Microdochiaceae;g__Microdochium;s__MicrodochiumUnknown	-	-	-	-	-	-	-	Unassigned	-
ASV0478	k__Fungi;p__Ascomycota;c__Sordariomycetes;o__Hypocreales;f__Stachybotryaceae;g__Unknown;s__UnknownUnknown	-	-	-	-	-	-	-	Unassigned	-
ASV0479	k__Fungi;p__Basidiomycota;c__Agaricostilbomycetes;o__Agaricostilbales;f__Kondoaceae;g__Kondoa;s__KondoaUnknown	-	-	-	-	-	-	-	Unassigned	-
ASV0480	k__Fungi;p__Ascomycota;c__Eurotiomycetes;o__Chaetothyriales;f__Herpotrichiellaceae;g__Exophiala;s__Exophialabonariae	Herpotrichiellaceae	9	Pathotroph-Saprotroph	Animal Pathogen-Fungal Parasite-Undefined Saprotroph	Facultative Yeast-Microfungus	NULL	Probable	Mostly saprobic on plants or other fungi, isolated from soil etc., and from medical sources (Cannon & Kirk 2007)	b'Cannon PF, Kirk PM. 2007. Fungal Families of the World. CAB International, Cambridge (ISBN: 978-0851998275)'
ASV0481	k__Fungi;p__Ascomycota;c__Sordariomycetes;o__Xylariales;f__Xylariales_fam_Incertae_sedis;g__Robillarda;s__Robillardasessilis	-	-	-	-	-	-	-	Unassigned	-
ASV0482	k__Fungi;p__Ascomycota;c__Leotiomycetes;o__Helotiales;f__Unknown;g__Unknown;s__UnknownUnknown	-	-	-	-	-	-	-	Unassigned	-
ASV0483	k__Fungi;p__Basidiomycota;c__Tremellomycetes;o__Tremellales;f__Rhynchogastremataceae;g__Papiliotrema;s__PapiliotremaUnknown	-	-	-	-	-	-	-	Unassigned	-
ASV0484	k__Fungi;p__Basidiomycota;c__Tremellomycetes;o__Filobasidiales;f__Piskurozymaceae;g__Solicoccozyma;s__Solicoccozymakeelungensis	-	-	-	-	-	-	-	Unassigned	-
ASV0485	k__Fungi;p__Basidiomycota;c__Tremellomycetes;o__Filobasidiales;f__Filobasidiaceae;g__Filobasidium;s__FilobasidiumUnknown	Filobasidium	13	Saprotroph	Undefined Saprotroph	Facultative Yeast	NULL	Highly Probable	NULL	b'Kurtzman CP, et al. (eds.) 2011. The Yeasts, a Taxonomic Study. Fifth Edition. Vols 1-3. Elsevier, San Diego (ISBN: 9780444521491)'
ASV0486	k__Fungi;p__Ascomycota;c__Leotiomycetes;o__Helotiales;f__Unknown;g__Unknown;s__UnknownUnknown	-	-	-	-	-	-	-	Unassigned	-
ASV0487	k__Fungi;p__Ascomycota;c__Dothideomycetes;o__Pleosporales;f__Massarinaceae;g__Stagonospora;s__Stagonosporapseudovitensis	Massarinaceae	9	Pathotroph-Saprotroph	Plant Pathogen-Undefined Saprotroph	Microfungus	NULL	Probable	NULL	b'Kirk PM et al. 2008. Dictionary of the Fungi. Tenth Edition. CAB International, Wallingford (ISBN: 978-0851998268)'
ASV0488	k__Fungi;p__Ascomycota;c__Leotiomycetes;o__Helotiales;f__Helotiaceae;g__Articulospora;s__ArticulosporaUnknown	Articulospora	13	Saprotroph	Undefined Saprotroph	NULL	NULL	Probable	NULL	b'Tedersoo L, et al. 2014. Science 346:e1256688 ((https://doi.org/10.1126/science.1256688))'
ASV0489	k__Fungi;p__Basidiomycota;c__Cystobasidiomycetes;o__Cystobasidiomycetes_ord_Incertae_sedis;f__Symmetrosporaceae;g__Symmetrospora;s__SymmetrosporaUnknown	-	-	-	-	-	-	-	Unassigned	-
ASV0490	k__Fungi;p__Ascomycota;c__Dothideomycetes;o__Pleosporales;f__Unknown;g__Unknown;s__UnknownUnknown	-	-	-	-	-	-	-	Unassigned	-
ASV0491	k__Fungi;p__Basidiomycota;c__Tremellomycetes;o__Filobasidiales;f__Filobasidiaceae;g__Filobasidium;s__Filobasidiumstepposum	Filobasidium	13	Saprotroph	Undefined Saprotroph	Facultative Yeast	NULL	Highly Probable	NULL	b'Kurtzman CP, et al. (eds.) 2011. The Yeasts, a Taxonomic Study. Fifth Edition. Vols 1-3. Elsevier, San Diego (ISBN: 9780444521491)'
ASV0492	k__Fungi;p__Basidiomycota;c__Tremellomycetes;o__Unknown;f__Unknown;g__Unknown;s__UnknownUnknown	-	-	-	-	-	-	-	Unassigned	-
ASV0493	k__Fungi;p__Ascomycota;c__Leotiomycetes;o__Thelebolales;f__Thelebolaceae;g__Unknown;s__UnknownUnknown	-	-	-	-	-	-	-	Unassigned	-
ASV0494	k__Fungi;p__Basidiomycota;c__Tremellomycetes;o__Tremellales;f__Bulleraceae;g__Bullera;s__Bulleracrocea	-	-	-	-	-	-	-	Unassigned	-
ASV0495	k__Fungi;p__Basidiomycota;c__Cystobasidiomycetes;o__Cystobasidiomycetes_ord_Incertae_sedis;f__Buckleyzymaceae;g__Buckleyzyma;s__Buckleyzymaaurantiaca	Buckleyzyma	13	Saprotroph	Undefined Saprotroph	Yeast	NULL	Probable	NULL	b'Wang QM, et al. 2015. Studies in Mycology 81:149-189 ((https://doi.org/10.1016/j.simyco.2015.12.002))'
ASV0496	k__Fungi;p__Basidiomycota;c__Tremellomycetes;o__Tremellales;f__Bulleraceae;g__Genolevuria;s__Genolevuriaarmeniaca	-	-	-	-	-	-	-	Unassigned	-
ASV0497	k__Fungi;p__Basidiomycota;c__Tremellomycetes;o__Tremellales;f__Bulleribasidiaceae;g__Dioszegia;s__DioszegiaUnknown	-	-	-	-	-	-	-	Unassigned	-
ASV0498	k__Fungi;p__Ascomycota;c__Dothideomycetes;o__Pleosporales;f__Phaeosphaeriaceae;g__Phaeosphaeriopsis;s__PhaeosphaeriopsisUnknown	Phaeosphaeriaceae	9	Pathotroph-Saprotroph	Fungal Parasite-Plant Pathogen-Plant Saprotroph	Microfungus	NULL	Probable	Necrotrophic or saprobic on a wide range of plants, especially monocotyledons; a few species parasitic on other fungi (Cannon & Kirk 2007)	b'Cannon PF, Kirk PM. 2007. Fungal Families of the World. CAB International, Cambridge (ISBN: 978-0851998275)'
ASV0499	k__Fungi;p__Ascomycota;c__Dothideomycetes;o__Pleosporales;f__Pleosporaceae;g__Unknown;s__UnknownUnknown	Pleosporaceae	9	Pathotroph-Saprotroph	Endophyte-Lichen Parasite-Plant Pathogen-Undefined Saprotroph	Microfungus	NULL	Probable	Necrotrophic pathogens and saprobes, especially associated with grasses. Many species are seed-borne (Cannon & Kirk 2007)	b'Cannon PF, Kirk PM. 2007. Fungal Families of the World. CAB International, Cambridge (ISBN: 978-0851998275); David AS, et al. 2016. Microbial Ecology 71:912-926 ((https://doi.org/10.1007/s00248-015-0712-6)); Lawrey JD, Diederich P. 2016. http://www.lichenicolous.net (accessed 24 May 2017) ((http://www.lichenicolous.net))'
ASV0500	k__Fungi;p__Ascomycota;c__Sordariomycetes;o__Xylariales;f__Microdochiaceae;g__Microdochium;s__Microdochiumneoqueenslandicum	-	-	-	-	-	-	-	Unassigned	-
ASV0501	k__Fungi;p__Ascomycota;c__Dothideomycetes;o__Pleosporales;f__Periconiaceae;g__Periconia;s__Periconiacookei	Periconia	13	Pathotroph-Saprotroph-Symbiotroph	Endophyte-Plant Pathogen-Wood Saprotroph	Microfungus	Soft Rot	Possible	Dark Septate Endophyte, known from plant roots (Mandyam et al. 2010); Endophyte Host - Asteraceae, Musaceae (Costa et al. 2012)	b'Duncan CG, Eslyn WE. 1966. Mycologia 58:642-645 ((https://doi.org/10.2307/3757045)); Costa IPMW, et al. 2012. Mycotaxon 119:e26 ((http://mycotaxon.com/resources/checklists/costa_v119_checklist.pdf)); Mandyam K, et al. 2012. Mycorrhiza 22:109-119 ((https://doi.org/10.1007/s00572-011-0386-y)); Knapp DG, et al. 2012. PLOS ONE 7:e32570 (( https://doi.org/10.1371/journal.pone.0032570)); The American…
ASV0502	k__Fungi;p__Ascomycota;c__Dothideomycetes;o__Pleosporales;f__Didymosphaeriaceae;g__Paraconiothyrium;s__Paraconiothyriumarchidendri	Didymosphaeriaceae	9	Pathotroph-Saprotroph-Symbiotroph	Endophyte-Lichen Parasite-Plant Pathogen-Undefined Saprotroph	Microfungus	NULL	Probable	Saprobes in both woody and herbaceous material, also parasitic on other fungi (Cannon & Kirk 2007)	b'Cannon PF, Kirk PM. 2007. Fungal Families of the World. CAB International, Cambridge (ISBN: 978-0851998275); Massimo NC, et al. 2015. Microbial Ecology 70:61-76 ((https://doi.org/10.1007/s00248-014-0563-6))'
ASV0503	k__Fungi;p__Ascomycota;c__Dothideomycetes;o__Capnodiales;f__Mycosphaerellaceae;g__Zymoseptoria;s__Zymoseptoriabrevis	Mycosphaerellaceae	9	Pathotroph-Saprotroph	Plant Pathogen-Undefined Saprotroph	Microfungus	NULL	Probable	Biotrophic, necrotrophic or saprobic on various plant tissues (Cannon & Kirk 2007)	b'Cannon PF, Kirk PM. 2007. Fungal Families of the World. CAB International, Cambridge (ISBN: 978-0851998275)'
ASV0504	k__Fungi;p__Ascomycota;c__Sordariomycetes;o__Hypocreales;f__Bionectriaceae;g__Hydropisphaera;s__HydropisphaeraUnknown	Bionectriaceae	9	Pathotroph-Saprotroph	Algal Parasite-Bryophyte Parasite-Fungal Parasite-Undefined Saprotroph	Microfungus	NULL	Probable	Associated with plant material, especially on wood and herbaceous debris, or with algae, bryophyte or other fungi, rarely pathogenic (Cannon & Kirk 2007)	b'Cannon PF, Kirk PM. 2007. Fungal Families of the World. CAB International, Cambridge (ISBN: 978-0851998275)'
ASV0505	k__Fungi;p__Basidiomycota;c__Tremellomycetes;o__Tremellales;f__Bulleribasidiaceae;g__Hannaella;s__Hannaellaoryzae	-	-	-	-	-	-	-	Unassigned	-
ASV0506	k__Fungi;p__Ascomycota;c__Dothideomycetes;o__Capnodiales;f__Teratosphaeriaceae;g__Hyweljonesia;s__Hyweljonesiaqueenslandica	-	-	-	-	-	-	-	Unassigned	-
ASV0507	k__Fungi;p__Ascomycota;c__Eurotiomycetes;o__Chaetothyriales;f__Trichomeriaceae;g__Trichomerium;s__Trichomeriumeucalypti	Trichomeriaceae	9	Symbiotroph	Epiphyte	Microfungus	NULL	Probable	Foliar epiphytes with the appearance of sooty moulds, mostly occurring on the surface of living leaves and apparently gaining their nutrients from insect exudates (Chomnunti et al. 2012)	b'Chomnunti P, et al. 2012. Fungal Diversity 56:63-76 ((https://doi.org/10.1007/s13225-012-0197-2))'
ASV0508	k__Fungi;p__Ascomycota;c__Leotiomycetes;o__Erysiphales;f__Erysiphaceae;g__Blumeria;s__BlumeriaUnknown	Erysiphaceae	9	Pathotroph	Plant Pathogen	Microfungus	NULL	Probable	Biotrophic, with affected plant tissues damaged but usually not killing outright (Cannon & Kirk 2007)	b'Cannon PF, Kirk PM. 2007. Fungal Families of the World. CAB International, Cambridge (ISBN: 978-0851998275)'
ASV0509	k__Fungi;p__Basidiomycota;c__Tremellomycetes;o__Tremellales;f__Bulleraceae;g__Genolevuria;s__Genolevuriaamylolytica	-	-	-	-	-	-	-	Unassigned	-
ASV0510	k__Fungi;p__Ascomycota;c__Dothideomycetes;o__Dothideomycetes_ord_Incertae_sedis;f__Dothideomycetes_fam_Incertae_sedis;g__Radulidium;s__Radulidiumsubulatum	-	-	-	-	-	-	-	Unassigned	-
ASV0511	k__Fungi;p__Ascomycota;c__Lecanoromycetes;o__Unknown;f__Unknown;g__Unknown;s__UnknownUnknown	-	-	-	-	-	-	-	Unassigned	-
ASV0512	k__Fungi;p__Basidiomycota;c__Tremellomycetes;o__Tremellales;f__Bulleribasidiaceae;g__Dioszegia;s__DioszegiaUnknown	-	-	-	-	-	-	-	Unassigned	-
ASV0513	k__Fungi;p__Ascomycota;c__Leotiomycetes;o__Helotiales;f__Helotiaceae;g__Articulospora;s__Articulosporaproliferata	Articulospora	13	Saprotroph	Undefined Saprotroph	NULL	NULL	Probable	NULL	b'Tedersoo L, et al. 2014. Science 346:e1256688 ((https://doi.org/10.1126/science.1256688))'
ASV0514	k__Fungi;p__Ascomycota;c__Leotiomycetes;o__Helotiales;f__Unknown;g__Unknown;s__UnknownUnknown	-	-	-	-	-	-	-	Unassigned	-
ASV0515	k__Fungi;p__Ascomycota;c__Unknown;o__Unknown;f__Unknown;g__Unknown;s__UnknownUnknown	-	-	-	-	-	-	-	Unassigned	-
ASV0516	k__Fungi;p__Basidiomycota;c__Microbotryomycetes;o__Microbotryales;f__Ustilentylomataceae;g__Microbotryozyma;s__MicrobotryozymaUnknown	-	-	-	-	-	-	-	Unassigned	-
ASV0517	k__Fungi;p__Basidiomycota;c__Agaricostilbomycetes;o__Agaricostilbales;f__Kondoaceae;g__Bensingtonia;s__Bensingtoniarectispora	Bensingtonia	13	Saprotroph	Undefined Saprotroph	Facultative Yeast	NULL	Highly Probable	NULL	b'Kurtzman CP, et al. (eds.) 2011. The Yeasts, a Taxonomic Study. Fifth Edition. Vols 1-3. Elsevier, San Diego (ISBN: 9780444521491)'
ASV0518	k__Fungi;p__Basidiomycota;c__Tremellomycetes;o__Tremellales;f__Rhynchogastremataceae;g__Papiliotrema;s__PapiliotremaUnknown	-	-	-	-	-	-	-	Unassigned	-
ASV0519	k__Fungi;p__Ascomycota;c__Dothideomycetes;o__Capnodiales;f__Mycosphaerellaceae;g__Ramularia;s__Ramulariaplurivora	Mycosphaerellaceae	9	Pathotroph-Saprotroph	Plant Pathogen-Undefined Saprotroph	Microfungus	NULL	Probable	Biotrophic, necrotrophic or saprobic on various plant tissues (Cannon & Kirk 2007)	b'Cannon PF, Kirk PM. 2007. Fungal Families of the World. CAB International, Cambridge (ISBN: 978-0851998275)'
ASV0520	k__Fungi;p__Chytridiomycota;c__Unknown;o__Unknown;f__Unknown;g__Unknown;s__UnknownUnknown	-	-	-	-	-	-	-	Unassigned	-
ASV0521	k__Fungi;p__Basidiomycota;c__Agaricomycetes;o__Corticiales;f__Corticiaceae;g__Limonomyces;s__LimonomycesUnknown	Corticiaceae	9	Pathotroph-Saprotroph	Lichen Parasite-Plant Pathogen-Wood Saprotroph	Corticioid-Microfungus	NULL	Possible	Saprobes or pathogens on a wide range of mainly woody substrata; a few species are lichenicolous and some are grass pathogens (Cannon & Kirk 2007)	b'Cannon PF, Kirk PM. 2007. Fungal Families of the World. CAB International, Cambridge (ISBN: 978-0851998275)'
ASV0522	k__Fungi;p__Basidiomycota;c__Agaricostilbomycetes;o__Agaricostilbales;f__Kondoaceae;g__Unknown;s__UnknownUnknown	-	-	-	-	-	-	-	Unassigned	-
ASV0523	k__Fungi;p__Ascomycota;c__Dothideomycetes;o__Pleosporales;f__Phaeosphaeriaceae;g__Unknown;s__UnknownUnknown	Phaeosphaeriaceae	9	Pathotroph-Saprotroph	Fungal Parasite-Plant Pathogen-Plant Saprotroph	Microfungus	NULL	Probable	Necrotrophic or saprobic on a wide range of plants, especially monocotyledons; a few species parasitic on other fungi (Cannon & Kirk 2007)	b'Cannon PF, Kirk PM. 2007. Fungal Families of the World. CAB International, Cambridge (ISBN: 978-0851998275)'
ASV0524	k__Fungi;p__Ascomycota;c__Dothideomycetes;o__Pleosporales;f__Didymellaceae;g__Didymella;s__Didymellaurticicola	Didymella	13	Pathotroph-Saprotroph	Animal Pathogen-Plant Pathogen-Undefined Saprotroph	Microfungus	NULL	Probable	NULL	b'Tedersoo L, et al. 2014. Science 346:e1256688 ((https://doi.org/10.1126/science.1256688))'
ASV0525	k__Fungi;p__Ascomycota;c__Eurotiomycetes;o__Chaetothyriales;f__Trichomeriaceae;g__Trichomerium;s__Trichomeriumeucalypti	Trichomeriaceae	9	Symbiotroph	Epiphyte	Microfungus	NULL	Probable	Foliar epiphytes with the appearance of sooty moulds, mostly occurring on the surface of living leaves and apparently gaining their nutrients from insect exudates (Chomnunti et al. 2012)	b'Chomnunti P, et al. 2012. Fungal Diversity 56:63-76 ((https://doi.org/10.1007/s13225-012-0197-2))'
ASV0526	k__Fungi;p__Basidiomycota;c__Tremellomycetes;o__Tremellales;f__Phaeotremellaceae;g__Phaeotremella;s__Phaeotremellafagi	-	-	-	-	-	-	-	Unassigned	-
ASV0527	k__Fungi;p__Ascomycota;c__Eurotiomycetes;o__Eurotiales;f__Aspergillaceae;g__Penicillium;s__Penicilliumbialowiezense	-	-	-	-	-	-	-	Unassigned	-
ASV0528	k__Fungi;p__Ascomycota;c__Dothideomycetes;o__Pleosporales;f__Didymellaceae;g__Phomatodes;s__Phomatodesaubrietiae	Didymellaceae	9	Pathotroph-Saprotroph	Animal Pathogen-Plant Pathogen-Undefined Saprotroph	Microfungus	NULL	Possible	NULL	b'Tedersoo L, et al. 2014. Science 346:e1256688 ((https://doi.org/10.1126/science.1256688))'
ASV0529	k__Fungi;p__Basidiomycota;c__Tremellomycetes;o__Tremellales;f__Bulleribasidiaceae;g__Vishniacozyma;s__Vishniacozymadimennae	-	-	-	-	-	-	-	Unassigned	-
ASV0530	k__Fungi;p__Basidiomycota;c__Tremellomycetes;o__Tremellales;f__Sirobasidiaceae;g__Sirobasidium;s__Sirobasidiumbrefeldianum	-	-	-	-	-	-	-	Unassigned	-
ASV0531	k__Fungi;p__Ascomycota;c__Sordariomycetes;o__Hypocreales;f__Nectriaceae;g__Dactylonectria;s__Dactylonectriaestremocensis	Nectriaceae	9	Pathotroph-Saprotroph-Symbiotroph	Animal Pathogen-Endophyte-Fungal Parasite-Lichen Parasite-Plant Pathogen-Wood Saprotroph	Microfungus	NULL	Possible	Fusarium species are amongst the economically significant plant pathogens (Cannon & Kirk 2007)	b'Cannon PF, Kirk PM. 2007. Fungal Families of the World. CAB International, Cambridge (ISBN: 978-0851998275); Hirooka Y, et al. 2012. Studies in Mycology 711-210 ((https://doi.org/10.3114/sim0001)); Tedersoo L, et al. 2014. Science 346:e1256688 ((https://doi.org/10.1126/science.1256688)); The American Phytopathological Society Common Names of Plant Diseases ((http://www.apsnet.org/publications/c…
ASV0532	k__Fungi;p__Basidiomycota;c__Tremellomycetes;o__Tremellales;f__Bulleribasidiaceae;g__Dioszegia;s__DioszegiaUnknown	-	-	-	-	-	-	-	Unassigned	-
ASV0533	k__Fungi;p__Basidiomycota;c__Ustilaginomycetes;o__Ustilaginales;f__Ustilaginaceae;g__Moesziomyces;s__Moesziomycesrugulosus	Moesziomyces	13	Pathotroph	Plant Pathogen	Facultative Yeast	NULL	Probable	NULL	b'Tedersoo L, et al. 2014. Science 346:e1256688 ((https://doi.org/10.1126/science.1256688))'
ASV0534	k__Fungi;p__Ascomycota;c__Dothideomycetes;o__Pleosporales;f__Pleosporales_fam_Incertae_sedis;g__Microsphaeropsis;s__Microsphaeropsisspartii-juncei	Microsphaeropsis	13	Pathotroph-Symbiotroph	Animal Pathogen-Epiphyte	Microfungus	NULL	Probable	Epiphyte host-Malus pumila (Andrews et al. 1983); Etiological agent of human skin infection (Guarro et al. 1999)	b'Andrews JH, et al. 1983. Phytopathology 73:228-234 ((https://doi.org/10.1094/Phyto-73-228)); Guarro J, et al. 1999. Medical Mycology 37:133-137 ((https://doi.org/10.1080/02681219980000211)); Tedersoo L, et al. 2014. Science 346:e1256688 ((https://doi.org/10.1126/science.1256688))'
ASV0535	k__Fungi;p__Basidiomycota;c__Unknown;o__Unknown;f__Unknown;g__Unknown;s__UnknownUnknown	-	-	-	-	-	-	-	Unassigned	-
ASV0536	k__Fungi;p__Ascomycota;c__Dothideomycetes;o__Pleosporales;f__Phaeosphaeriaceae;g__Setophoma;s__SetophomaUnknown	Phaeosphaeriaceae	9	Pathotroph-Saprotroph	Fungal Parasite-Plant Pathogen-Plant Saprotroph	Microfungus	NULL	Probable	Necrotrophic or saprobic on a wide range of plants, especially monocotyledons; a few species parasitic on other fungi (Cannon & Kirk 2007)	b'Cannon PF, Kirk PM. 2007. Fungal Families of the World. CAB International, Cambridge (ISBN: 978-0851998275)'
ASV0537	k__Fungi;p__Ascomycota;c__Eurotiomycetes;o__Eurotiales;f__Aspergillaceae;g__Penicillium;s__Penicilliumjensenii	-	-	-	-	-	-	-	Unassigned	-
ASV0538	k__Fungi;p__Ascomycota;c__Dothideomycetes;o__Pleosporales;f__Phaeosphaeriaceae;g__Phaeosphaeria;s__Phaeosphaerialunariae	Phaeosphaeria	13	Saprotroph	Undefined Saprotroph	NULL	NULL	Probable	NULL	b'Tedersoo L, et al. 2014. Science 346:e1256688 ((https://doi.org/10.1126/science.1256688))'
ASV0539	k__Fungi;p__Ascomycota;c__Dothideomycetes;o__Pleosporales;f__Didymellaceae;g__Didymella;s__DidymellaUnknown	Didymella	13	Pathotroph-Saprotroph	Animal Pathogen-Plant Pathogen-Undefined Saprotroph	Microfungus	NULL	Probable	NULL	b'Tedersoo L, et al. 2014. Science 346:e1256688 ((https://doi.org/10.1126/science.1256688))'
ASV0540	k__Fungi;p__Basidiomycota;c__Tremellomycetes;o__Tremellales;f__Bulleribasidiaceae;g__Vishniacozyma;s__Vishniacozymavictoriae	-	-	-	-	-	-	-	Unassigned	-
ASV0541	k__Fungi;p__Ascomycota;c__Dothideomycetes;o__Pleosporales;f__Phaeosphaeriaceae;g__Neosetophoma;s__Neosetophomarosigena	Neosetophoma	13	Saprotroph	Undefined Saprotroph	NULL	NULL	Probable	NULL	b'Tedersoo L, et al. 2014. Science 346:e1256688 ((https://doi.org/10.1126/science.1256688))'
ASV0542	k__Fungi;p__Ascomycota;c__Dothideomycetes;o__Capnodiales;f__Mycosphaerellaceae;g__Xenosonderhenia;s__Xenosonderheniasyzygii	Mycosphaerellaceae	9	Pathotroph-Saprotroph	Plant Pathogen-Undefined Saprotroph	Microfungus	NULL	Probable	Biotrophic, necrotrophic or saprobic on various plant tissues (Cannon & Kirk 2007)	b'Cannon PF, Kirk PM. 2007. Fungal Families of the World. CAB International, Cambridge (ISBN: 978-0851998275)'
ASV0543	k__Fungi;p__Ascomycota;c__Sordariomycetes;o__Hypocreales;f__Hypocreales_fam_Incertae_sedis;g__Acremonium;s__AcremoniumUnknown	Acremonium	13	Pathotroph-Saprotroph-Symbiotroph	Animal Pathogen-Endophyte-Fungal Parasite-Plant Pathogen-Wood Saprotroph	Microfungus	Soft Rot	Possible	Endophyte detection method-culture (Hanada et al. 2010, Del Olmo-Ruiz & Arnold 2014); Likely opportunistic human pathogen (Irinyi et al. 2015)	b'Duncan CG, Eslyn WE. 1966. Mycologia 58:642-645 ((https://doi.org/10.2307/3757045)); Nilsson T. 1973. Studia Forestalia Suecica 104:1-40 ((https://pub.epsilon.slu.se/5711/)); Worrall JJ, et al. 1997. Mycologia 89:199-219 ((https://doi.org/10.2307/3761073)); Hanada RE, et al. 2010. Fungal Biology 114:901-910 ((https://doi.org/10.1016/j.funbio.2010.08.006)); Del Olmo-Ruiz M, Arnold AE. 2014. Myco…
ASV0544	k__Fungi;p__Ascomycota;c__Dothideomycetes;o__Pleosporales;f__Pleosporaceae;g__Pyrenophora;s__PyrenophoraUnknown	Pleosporaceae	9	Pathotroph-Saprotroph	Endophyte-Lichen Parasite-Plant Pathogen-Undefined Saprotroph	Microfungus	NULL	Probable	Necrotrophic pathogens and saprobes, especially associated with grasses. Many species are seed-borne (Cannon & Kirk 2007)	b'Cannon PF, Kirk PM. 2007. Fungal Families of the World. CAB International, Cambridge (ISBN: 978-0851998275); David AS, et al. 2016. Microbial Ecology 71:912-926 ((https://doi.org/10.1007/s00248-015-0712-6)); Lawrey JD, Diederich P. 2016. http://www.lichenicolous.net (accessed 24 May 2017) ((http://www.lichenicolous.net))'
ASV0545	k__Fungi;p__Ascomycota;c__Dothideomycetes;o__Pleosporales;f__Pleosporaceae;g__Alternaria;s__Alternariadactylidicola	Alternaria	13	Pathotroph-Saprotroph-Symbiotroph	Animal Pathogen-Endophyte-Plant Pathogen-Wood Saprotroph	Microfungus	Soft Rot	Possible	NULL	b'Duncan CG, Eslyn WE. 1966. Mycologia 58642-664; Seehann G, et al. 1975. List of Fungi in Soft-Rot Tissue Tests. Institute fur Holzbiologie und Holzschutz, Bundesforschungsanstalt fur Forst - und Holzwirtshaft, Hamburg - Lohbrugge, Germany; Tedersoo L, et al. 2014. Science 346:e1256688 ((https://doi.org/10.1126/science.1256688))'
ASV0546	k__Fungi;p__Basidiomycota;c__Tremellomycetes;o__Tremellales;f__Bulleribasidiaceae;g__Dioszegia;s__DioszegiaUnknown	-	-	-	-	-	-	-	Unassigned	-
ASV0547	k__Fungi;p__Basidiomycota;c__Cystobasidiomycetes;o__Cystobasidiales;f__Cystobasidiaceae;g__Occultifur;s__Occultifurmephitis	Occultifur	13	Pathotroph-Saprotroph	Fungal Parasite-Litter Saprotroph-Undefined Saprotroph	Yeast	NULL	Probable	NULL	b'Gomes FCO, et al. 2015. Antonie van Leeuwenhoek 107:597-611 ((https://doi.org/10.1007/s10482-014-0356-4)); Kurtzman CP, Robnett CJ. 2015. Antonie Van Leeuwenhoek 107:1323-1329 ((https://doi.org/10.1023/a:1001761008817)); Khunnamwong P, et al. 2017. International Journal of Systematic and Evolutionary Microbiology 67:2628-2633 ((https://doi.org/10.1099/ijsem.0.001988))'
ASV0548	k__Fungi;p__Basidiomycota;c__Tremellomycetes;o__Filobasidiales;f__Filobasidiaceae;g__Filobasidium;s__Filobasidiumoeirense	Filobasidium	13	Saprotroph	Undefined Saprotroph	Facultative Yeast	NULL	Highly Probable	NULL	b'Kurtzman CP, et al. (eds.) 2011. The Yeasts, a Taxonomic Study. Fifth Edition. Vols 1-3. Elsevier, San Diego (ISBN: 9780444521491)'
ASV0549	k__Fungi;p__Ascomycota;c__Dothideomycetes;o__Pleosporales;f__Phaeosphaeriaceae;g__Paraphoma;s__Paraphomarhaphiolepidis	Phaeosphaeriaceae	9	Pathotroph-Saprotroph	Fungal Parasite-Plant Pathogen-Plant Saprotroph	Microfungus	NULL	Probable	Necrotrophic or saprobic on a wide range of plants, especially monocotyledons; a few species parasitic on other fungi (Cannon & Kirk 2007)	b'Cannon PF, Kirk PM. 2007. Fungal Families of the World. CAB International, Cambridge (ISBN: 978-0851998275)'
ASV0550	k__Fungi;p__Ascomycota;c__Dothideomycetes;o__Unknown;f__Unknown;g__Unknown;s__UnknownUnknown	-	-	-	-	-	-	-	Unassigned	-
ASV0551	k__Fungi;p__Ascomycota;c__Dothideomycetes;o__Pleosporales;f__Didymellaceae;g__Phoma;s__Phomaschachtii	Didymellaceae	9	Pathotroph-Saprotroph	Animal Pathogen-Plant Pathogen-Undefined Saprotroph	Microfungus	NULL	Possible	NULL	b'Tedersoo L, et al. 2014. Science 346:e1256688 ((https://doi.org/10.1126/science.1256688))'
ASV0552	k__Fungi;p__Basidiomycota;c__Tremellomycetes;o__Tremellales;f__Bulleribasidiaceae;g__Vishniacozyma;s__Vishniacozymatephrensis	-	-	-	-	-	-	-	Unassigned	-
ASV0553	k__Fungi;p__Basidiomycota;c__Exobasidiomycetes;o__Entylomatales;f__Unknown;g__Unknown;s__UnknownUnknown	-	-	-	-	-	-	-	Unassigned	-
ASV0554	k__Fungi;p__Ascomycota;c__Dothideomycetes;o__Pleosporales;f__Didymellaceae;g__Didymella;s__DidymellaUnknown	Didymella	13	Pathotroph-Saprotroph	Animal Pathogen-Plant Pathogen-Undefined Saprotroph	Microfungus	NULL	Probable	NULL	b'Tedersoo L, et al. 2014. Science 346:e1256688 ((https://doi.org/10.1126/science.1256688))'
ASV0555	k__Fungi;p__Ascomycota;c__Dothideomycetes;o__Dothideales;f__Dothioraceae;g__Pringsheimia;s__Pringsheimiaeuphorbiae	Pringsheimia	13	Saprotroph	Undefined Saprotroph	NULL	NULL	Probable	NULL	b'Tedersoo L, et al. 2014. Science 346:e1256688 ((https://doi.org/10.1126/science.1256688))'
ASV0556	k__Fungi;p__Ascomycota;c__Dothideomycetes;o__Pleosporales;f__Phaeosphaeriaceae;g__Sclerostagonospora;s__Sclerostagonosporarosae	Phaeosphaeriaceae	9	Pathotroph-Saprotroph	Fungal Parasite-Plant Pathogen-Plant Saprotroph	Microfungus	NULL	Probable	Necrotrophic or saprobic on a wide range of plants, especially monocotyledons; a few species parasitic on other fungi (Cannon & Kirk 2007)	b'Cannon PF, Kirk PM. 2007. Fungal Families of the World. CAB International, Cambridge (ISBN: 978-0851998275)'
ASV0557	k__Fungi;p__Ascomycota;c__Eurotiomycetes;o__Eurotiales;f__Aspergillaceae;g__Penicillium;s__PenicilliumUnknown	-	-	-	-	-	-	-	Unassigned	-
ASV0558	k__Fungi;p__Ascomycota;c__Dothideomycetes;o__Pleosporales;f__Phaeosphaeriaceae;g__Phaeosphaeria;s__PhaeosphaeriaUnknown	Phaeosphaeria	13	Saprotroph	Undefined Saprotroph	NULL	NULL	Probable	NULL	b'Tedersoo L, et al. 2014. Science 346:e1256688 ((https://doi.org/10.1126/science.1256688))'
ASV0559	k__Fungi;p__Ascomycota;c__Dothideomycetes;o__Botryosphaeriales;f__Botryosphaeriaceae;g__Botryosphaeria;s__Botryosphaeriastevensii	Botryosphaeriaceae	9	Pathotroph-Saprotroph-Symbiotroph	Endophyte-Plant Pathogen-Wood Saprotroph	Microfungus	NULL	Probable	Biotrophic, necrotrophic, or saprobic, especially associated with woody tissue (Cannon & Kirk 2007)	b'Cannon PF, Kirk PM. 2007. Fungal Families of the World. CAB International, Cambridge (ISBN: 978-0851998275)'
ASV0560	k__Fungi;p__Ascomycota;c__Eurotiomycetes;o__Chaetothyriales;f__Herpotrichiellaceae;g__Phialophora;s__Phialophoralivistonae	Herpotrichiellaceae	9	Pathotroph-Saprotroph	Animal Pathogen-Fungal Parasite-Undefined Saprotroph	Facultative Yeast-Microfungus	NULL	Probable	Mostly saprobic on plants or other fungi, isolated from soil etc., and from medical sources (Cannon & Kirk 2007)	b'Cannon PF, Kirk PM. 2007. Fungal Families of the World. CAB International, Cambridge (ISBN: 978-0851998275)'
ASV0561	k__Fungi;p__Ascomycota;c__Dothideomycetes;o__Capnodiales;f__Mycosphaerellaceae;g__Mycosphaerella;s__Mycosphaerellapunctiformis	Mycosphaerella	13	Pathotroph	Plant Pathogen	Microfungus	NULL	Probable	NULL	b'Tedersoo L, et al. 2014. Science 346:e1256688 ((https://doi.org/10.1126/science.1256688))'
ASV0562	k__Fungi;p__Ascomycota;c__Dothideomycetes;o__Pleosporales;f__Pleosporaceae;g__Unknown;s__UnknownUnknown	Pleosporaceae	9	Pathotroph-Saprotroph	Endophyte-Lichen Parasite-Plant Pathogen-Undefined Saprotroph	Microfungus	NULL	Probable	Necrotrophic pathogens and saprobes, especially associated with grasses. Many species are seed-borne (Cannon & Kirk 2007)	b'Cannon PF, Kirk PM. 2007. Fungal Families of the World. CAB International, Cambridge (ISBN: 978-0851998275); David AS, et al. 2016. Microbial Ecology 71:912-926 ((https://doi.org/10.1007/s00248-015-0712-6)); Lawrey JD, Diederich P. 2016. http://www.lichenicolous.net (accessed 24 May 2017) ((http://www.lichenicolous.net))'
ASV0563	k__Fungi;p__Basidiomycota;c__Tremellomycetes;o__Tremellales;f__Rhynchogastremataceae;g__Papiliotrema;s__Papiliotremanemorosus	-	-	-	-	-	-	-	Unassigned	-
ASV0564	k__Fungi;p__Ascomycota;c__Dothideomycetes;o__Pleosporales;f__Thyridariaceae;g__Parathyridaria;s__Parathyridariarosae	Thyridariaceae	9	Saprotroph	Wood Saprotroph	Microfungus	NULL	Probable	Saprobic on wood and bark (Cannon & Kirk 2007)	b'Cannon PF, Kirk PM. 2007. Fungal Families of the World. CAB International, Cambridge (ISBN: 978-0851998275)'
ASV0565	k__Fungi;p__Ascomycota;c__Dothideomycetes;o__Capnodiales;f__Mycosphaerellaceae;g__Mycosphaerelloides;s__Mycosphaerelloidesmadeirae	Mycosphaerellaceae	9	Pathotroph-Saprotroph	Plant Pathogen-Undefined Saprotroph	Microfungus	NULL	Probable	Biotrophic, necrotrophic or saprobic on various plant tissues (Cannon & Kirk 2007)	b'Cannon PF, Kirk PM. 2007. Fungal Families of the World. CAB International, Cambridge (ISBN: 978-0851998275)'
ASV0566	k__Fungi;p__Basidiomycota;c__Cystobasidiomycetes;o__Erythrobasidiales;f__Erythrobasidiaceae;g__Bannoa;s__BannoaUnknown	Bannoa	13	Saprotroph	Undefined Saprotroph	Yeast	NULL	Possible	Symbiotroph isolated from dead leaves (Hamamoto et al. 2002)	b'Hamamoto M, et al. 2002. International Journal of Systematic and Evolutionary Microbiology 52:1023-1032 ((https://doi.org/10.1099/ijs.0.02000-0))'
ASV0567	k__Fungi;p__Ascomycota;c__Dothideomycetes;o__Pleosporales;f__Didymellaceae;g__Stagonosporopsis;s__StagonosporopsisUnknown	Didymellaceae	9	Pathotroph-Saprotroph	Animal Pathogen-Plant Pathogen-Undefined Saprotroph	Microfungus	NULL	Possible	NULL	b'Tedersoo L, et al. 2014. Science 346:e1256688 ((https://doi.org/10.1126/science.1256688))'
ASV0568	k__Fungi;p__Ascomycota;c__Dothideomycetes;o__Pleosporales;f__Phaeosphaeriaceae;g__Neosetophoma;s__Neosetophomasamararum	Neosetophoma	13	Saprotroph	Undefined Saprotroph	NULL	NULL	Probable	NULL	b'Tedersoo L, et al. 2014. Science 346:e1256688 ((https://doi.org/10.1126/science.1256688))'
ASV0569	k__Fungi;p__Ascomycota;c__Sordariomycetes;o__Xylariales;f__Sporocadaceae;g__Discosia;s__DiscosiaUnknown	-	-	-	-	-	-	-	Unassigned	-
ASV0570	k__Fungi;p__Basidiomycota;c__Cystobasidiomycetes;o__Cystobasidiomycetes_ord_Incertae_sedis;f__Buckleyzymaceae;g__Buckleyzyma;s__Buckleyzymaaurantiaca	Buckleyzyma	13	Saprotroph	Undefined Saprotroph	Yeast	NULL	Probable	NULL	b'Wang QM, et al. 2015. Studies in Mycology 81:149-189 ((https://doi.org/10.1016/j.simyco.2015.12.002))'
ASV0571	k__Fungi;p__Basidiomycota;c__Tremellomycetes;o__Cystofilobasidiales;f__Cystofilobasidiaceae;g__Cystofilobasidium;s__Cystofilobasidiummacerans	Cystofilobasidium	13	Saprotroph	Leaf Saprotroph	Yeast	NULL	Possible	NULL	b'Oberwinkler F, et al. 1983. Systematic and Applied Microbiology 41:14-122 ((https://doi.org/10.1016/S0723-2020((83))80039-3))'
ASV0572	k__Fungi;p__Ascomycota;c__Sordariomycetes;o__Hypocreales;f__Unknown;g__Unknown;s__UnknownUnknown	-	-	-	-	-	-	-	Unassigned	-
ASV0573	k__Fungi;p__Basidiomycota;c__Microbotryomycetes;o__Sporidiobolales;f__Sporidiobolaceae;g__Rhodotorula;s__Rhodotoruladairenensis	Rhodotorula	13	Pathotroph-Saprotroph	Animal Endosymbiont-Animal Pathogen-Endophyte-Plant Pathogen-Undefined Saprotroph	Yeast	NULL	Probable	Opportunistic human pathogen	b'https://www.cdc.gov ((https://www.cdc.gov))'
ASV0574	k__Fungi;p__Ascomycota;c__Sordariomycetes;o__Unknown;f__Unknown;g__Unknown;s__UnknownUnknown	-	-	-	-	-	-	-	Unassigned	-
ASV0575	k__Fungi;p__Ascomycota;c__Leotiomycetes;o__Helotiales;f__Helotiaceae;g__Articulospora;s__ArticulosporaUnknown	Articulospora	13	Saprotroph	Undefined Saprotroph	NULL	NULL	Probable	NULL	b'Tedersoo L, et al. 2014. Science 346:e1256688 ((https://doi.org/10.1126/science.1256688))'
ASV0576	k__Fungi;p__Ascomycota;c__Saccharomycetes;o__Saccharomycetales;f__Metschnikowiaceae;g__Metschnikowia;s__MetschnikowiaUnknown	-	-	-	-	-	-	-	Unassigned	-
ASV0577	k__Fungi;p__Basidiomycota;c__Microbotryomycetes;o__Microbotryomycetes_ord_Incertae_sedis;f__Chrysozymaceae;g__Chrysozyma;s__Chrysozymagriseoflava	Chrysozyma	13	Saprotroph	Undefined Saprotroph	Yeast	NULL	Probable	NULL	b'Wang QM, et al. 2015. Studies in Mycology 81:149-189 ((http://doi.org/10.1016/j.simyco.2015.12.002))'
ASV0578	k__Fungi;p__Basidiomycota;c__Agaricostilbomycetes;o__Agaricostilbales;f__Chionosphaeraceae;g__Unknown;s__UnknownUnknown	Chionosphaeraceae	9	Pathotroph-Saprotroph	Fungal Parasite-Undefined Saprotroph	Microfungus	NULL	Possible	Species appear to be mycoparasitic, associated with fungi of bark beetle galleries, wood-inhabiting Xylariaceae or lichens. Others are found erumpent from bark or decaying wood and may be sabrobic (Cannon & Kirk 2007)	b'Cannon PF, Kirk PM. 2007. Fungal Families of the World. CAB International, Cambridge (ISBN: 978-0851998275)'
ASV0579	k__Fungi;p__Basidiomycota;c__Agaricomycetes;o__Auriculariales;f__Unknown;g__Unknown;s__UnknownUnknown	-	-	-	-	-	-	-	Unassigned	-
ASV0580	k__Fungi;p__Ascomycota;c__Leotiomycetes;o__Helotiales;f__Helotiales_fam_Incertae_sedis;g__Unknown;s__UnknownUnknown	-	-	-	-	-	-	-	Unassigned	-
ASV0581	k__Fungi;p__Basidiomycota;c__Agaricomycetes;o__Polyporales;f__Ganodermataceae;g__Ganoderma;s__Ganodermaapplanatum	Ganoderma	13	Pathotroph-Saprotroph	Plant Pathogen-Wood Saprotroph	Polyporoid	White Rot	Highly Probable	Lignicolous, causing sometimes agressive white rots of timber (Cannon & Kirk 2007)	b'Gilbertson RL, Ryvarden L. 1987-1987. North American Polypores. Fungiflora, Oslo (ISBN: 978-0945345060); Cannon PF, Kirk PM. 2007. Fungal Families of the World. CAB International, Cambridge (ISBN: 978-0851998275)'
ASV0582	k__Fungi;p__Ascomycota;c__Dothideomycetes;o__Pleosporales;f__Didymellaceae;g__Epicoccum;s__EpicoccumUnknown	Didymellaceae	9	Pathotroph-Saprotroph	Animal Pathogen-Plant Pathogen-Undefined Saprotroph	Microfungus	NULL	Possible	NULL	b'Tedersoo L, et al. 2014. Science 346:e1256688 ((https://doi.org/10.1126/science.1256688))'
ASV0583	k__Fungi;p__Ascomycota;c__Dothideomycetes;o__Pleosporales;f__Phaeosphaeriaceae;g__Sclerostagonospora;s__Sclerostagonosporarosae	Phaeosphaeriaceae	9	Pathotroph-Saprotroph	Fungal Parasite-Plant Pathogen-Plant Saprotroph	Microfungus	NULL	Probable	Necrotrophic or saprobic on a wide range of plants, especially monocotyledons; a few species parasitic on other fungi (Cannon & Kirk 2007)	b'Cannon PF, Kirk PM. 2007. Fungal Families of the World. CAB International, Cambridge (ISBN: 978-0851998275)'
ASV0584	k__Fungi;p__Ascomycota;c__Dothideomycetes;o__Pleosporales;f__Lentitheciaceae;g__Keissleriella;s__Keissleriellaquadriseptata	Keissleriella	13	Saprotroph	Undefined Saprotroph	NULL	NULL	Probable	NULL	b'Tedersoo L, et al. 2014. Science 346:e1256688 ((https://doi.org/10.1126/science.1256688))'
ASV0585	k__Fungi;p__Ascomycota;c__Dothideomycetes;o__Pleosporales;f__Leptosphaeriaceae;g__Unknown;s__UnknownUnknown	Leptosphaeriaceae	9	Pathotroph-Saprotroph	Plant Pathogen-Wood Saprotroph	Microfungus	NULL	Probable	Saprobic or weakly necrotrophic on stems or leaves (Cannon & Kirk 2007)	b'Cannon PF, Kirk PM. 2007. Fungal Families of the World. CAB International, Cambridge (ISBN: 978-0851998275)'
ASV0586	k__Fungi;p__Basidiomycota;c__Agaricostilbomycetes;o__Agaricostilbales;f__Kondoaceae;g__Kondoa;s__KondoaUnknown	-	-	-	-	-	-	-	Unassigned	-
ASV0587	k__Fungi;p__Ascomycota;c__Dothideomycetes;o__Capnodiales;f__Mycosphaerellaceae;g__Mycosphaerella;s__Mycosphaerellatassiana	Mycosphaerella	13	Pathotroph	Plant Pathogen	Microfungus	NULL	Probable	NULL	b'Tedersoo L, et al. 2014. Science 346:e1256688 ((https://doi.org/10.1126/science.1256688))'
ASV0588	k__Fungi;p__Basidiomycota;c__Agaricomycetes;o__Polyporales;f__Polyporaceae;g__Fomes;s__Fomesfomentarius	Fomes	13	Saprotroph	Wood Saprotroph	Polyporoid	White Rot	Highly Probable	NULL	b'Gilbertson RL, Ryvarden L. 1987-1987. North American Polypores. Fungiflora, Oslo (ISBN: 978-0945345060)'
ASV0589	k__Fungi;p__Ascomycota;c__Dothideomycetes;o__Capnodiales;f__Cladosporiaceae;g__Rachicladosporium;s__RachicladosporiumUnknown	-	-	-	-	-	-	-	Unassigned	-
ASV0590	k__Fungi;p__Basidiomycota;c__Tremellomycetes;o__Cystofilobasidiales;f__Mrakiaceae;g__Udeniomyces;s__Udeniomycesmegalosporus	-	-	-	-	-	-	-	Unassigned	-
ASV0591	k__Fungi;p__Ascomycota;c__Dothideomycetes;o__Capnodiales;f__Mycosphaerellaceae;g__Ramularia;s__Ramulariavizellae	Mycosphaerellaceae	9	Pathotroph-Saprotroph	Plant Pathogen-Undefined Saprotroph	Microfungus	NULL	Probable	Biotrophic, necrotrophic or saprobic on various plant tissues (Cannon & Kirk 2007)	b'Cannon PF, Kirk PM. 2007. Fungal Families of the World. CAB International, Cambridge (ISBN: 978-0851998275)'
ASV0592	k__Fungi;p__Basidiomycota;c__Agaricostilbomycetes;o__Agaricostilbales;f__Kondoaceae;g__Kondoa;s__KondoaUnknown	-	-	-	-	-	-	-	Unassigned	-
ASV0593	k__Fungi;p__Basidiomycota;c__Tremellomycetes;o__Tremellales;f__Bulleribasidiaceae;g__Dioszegia;s__Dioszegiafristingensis	-	-	-	-	-	-	-	Unassigned	-
ASV0594	k__Fungi;p__Ascomycota;c__Dothideomycetes;o__Pleosporales;f__Pleosporaceae;g__Neocamarosporium;s__NeocamarosporiumUnknown	Pleosporaceae	9	Pathotroph-Saprotroph	Endophyte-Lichen Parasite-Plant Pathogen-Undefined Saprotroph	Microfungus	NULL	Probable	Necrotrophic pathogens and saprobes, especially associated with grasses. Many species are seed-borne (Cannon & Kirk 2007)	b'Cannon PF, Kirk PM. 2007. Fungal Families of the World. CAB International, Cambridge (ISBN: 978-0851998275); David AS, et al. 2016. Microbial Ecology 71:912-926 ((https://doi.org/10.1007/s00248-015-0712-6)); Lawrey JD, Diederich P. 2016. http://www.lichenicolous.net (accessed 24 May 2017) ((http://www.lichenicolous.net))'
ASV0595	k__Fungi;p__Basidiomycota;c__Agaricomycetes;o__Auriculariales;f__Unknown;g__Unknown;s__UnknownUnknown	-	-	-	-	-	-	-	Unassigned	-
ASV0596	k__Fungi;p__Basidiomycota;c__Cystobasidiomycetes;o__Cystobasidiomycetes_ord_Incertae_sedis;f__Symmetrosporaceae;g__Symmetrospora;s__Symmetrosporacoprosmae	-	-	-	-	-	-	-	Unassigned	-
ASV0597	k__Fungi;p__Ascomycota;c__Sordariomycetes;o__Magnaporthales;f__Magnaporthaceae;g__Mycoleptodiscus;s__MycoleptodiscusUnknown	Magnaporthaceae	9	Pathotroph	Plant Pathogen	Microfungus	NULL	Probable	Species in this family cause rice blast and take-all; Usually necrotrophic on roots (Cannon & Kirk 2007)	b'Cannon PF, Kirk PM. 2007. Fungal Families of the World. CAB International, Cambridge (ISBN: 978-0851998275)'
ASV0598	k__Fungi;p__Ascomycota;c__Leotiomycetes;o__Erysiphales;f__Erysiphaceae;g__Blumeria;s__BlumeriaUnknown	Erysiphaceae	9	Pathotroph	Plant Pathogen	Microfungus	NULL	Probable	Biotrophic, with affected plant tissues damaged but usually not killing outright (Cannon & Kirk 2007)	b'Cannon PF, Kirk PM. 2007. Fungal Families of the World. CAB International, Cambridge (ISBN: 978-0851998275)'
ASV0599	k__Fungi;p__Ascomycota;c__Dothideomycetes;o__Pleosporales;f__Didymellaceae;g__Stagonosporopsis;s__StagonosporopsisUnknown	Didymellaceae	9	Pathotroph-Saprotroph	Animal Pathogen-Plant Pathogen-Undefined Saprotroph	Microfungus	NULL	Possible	NULL	b'Tedersoo L, et al. 2014. Science 346:e1256688 ((https://doi.org/10.1126/science.1256688))'
ASV0600	k__Fungi;p__Ascomycota;c__Dothideomycetes;o__Capnodiales;f__Mycosphaerellaceae;g__Unknown;s__UnknownUnknown	Mycosphaerellaceae	9	Pathotroph-Saprotroph	Plant Pathogen-Undefined Saprotroph	Microfungus	NULL	Probable	Biotrophic, necrotrophic or saprobic on various plant tissues (Cannon & Kirk 2007)	b'Cannon PF, Kirk PM. 2007. Fungal Families of the World. CAB International, Cambridge (ISBN: 978-0851998275)'
ASV0601	k__Fungi;p__Ascomycota;c__Dothideomycetes;o__Pleosporales;f__Cucurbitariaceae;g__Pyrenochaeta;s__Pyrenochaetainflorescentiae	Cucurbitariaceae	9	Pathotroph-Saprotroph	Plant Pathogen-Wood Saprotroph	Microfungus	NULL	Probable	Necrotrophic or saprobic on woody plants (Cannon & Kirk 2007)	b'Cannon PF, Kirk PM. 2007. Fungal Families of the World. CAB International, Cambridge (ISBN: 978-0851998275); Tedersoo L, et al. 2014. Science 346:e1256688 ((https://doi.org/10.1126/science.1256688))'
ASV0602	k__Fungi;p__Basidiomycota;c__Agaricostilbomycetes;o__Agaricostilbales;f__Kondoaceae;g__Kondoa;s__Kondoayuccicola	-	-	-	-	-	-	-	Unassigned	-
ASV0603	k__Fungi;p__Basidiomycota;c__Cystobasidiomycetes;o__Erythrobasidiales;f__Erythrobasidiaceae;g__Erythrobasidium;s__Erythrobasidiumhasegawianum	-	-	-	-	-	-	-	Unassigned	-
ASV0604	k__Fungi;p__Basidiomycota;c__Tremellomycetes;o__Tremellales;f__Unknown;g__Unknown;s__UnknownUnknown	-	-	-	-	-	-	-	Unassigned	-
ASV0605	k__Fungi;p__Basidiomycota;c__Agaricostilbomycetes;o__Agaricostilbales;f__Chionosphaeraceae;g__Unknown;s__UnknownUnknown	Chionosphaeraceae	9	Pathotroph-Saprotroph	Fungal Parasite-Undefined Saprotroph	Microfungus	NULL	Possible	Species appear to be mycoparasitic, associated with fungi of bark beetle galleries, wood-inhabiting Xylariaceae or lichens. Others are found erumpent from bark or decaying wood and may be sabrobic (Cannon & Kirk 2007)	b'Cannon PF, Kirk PM. 2007. Fungal Families of the World. CAB International, Cambridge (ISBN: 978-0851998275)'
ASV0606	k__Fungi;p__Basidiomycota;c__Cystobasidiomycetes;o__Erythrobasidiales;f__Erythrobasidiaceae;g__Bannoa;s__Bannoaogasawarensis	Bannoa	13	Saprotroph	Undefined Saprotroph	Yeast	NULL	Possible	Symbiotroph isolated from dead leaves (Hamamoto et al. 2002)	b'Hamamoto M, et al. 2002. International Journal of Systematic and Evolutionary Microbiology 52:1023-1032 ((https://doi.org/10.1099/ijs.0.02000-0))'
ASV0607	k__Fungi;p__Basidiomycota;c__Agaricostilbomycetes;o__Agaricostilbales;f__Kondoaceae;g__Kondoa;s__KondoaUnknown	-	-	-	-	-	-	-	Unassigned	-
ASV0608	k__Fungi;p__Ascomycota;c__Sordariomycetes;o__Xylariales;f__Sporocadaceae;g__Pestalotiopsis;s__Pestalotiopsisunicolor	Pestalotiopsis	13	Pathotroph	Plant Pathogen	NULL	NULL	Probable	NULL	b'Tedersoo L, et al. 2014. Science 346:e1256688 ((https://doi.org/10.1126/science.1256688))'
ASV0609	k__Fungi;p__Ascomycota;c__Dothideomycetes;o__Pleosporales;f__Cucurbitariaceae;g__Neocucurbitaria;s__Neocucurbitariajuglandicola	Cucurbitariaceae	9	Pathotroph-Saprotroph	Plant Pathogen-Wood Saprotroph	Microfungus	NULL	Probable	Necrotrophic or saprobic on woody plants (Cannon & Kirk 2007)	b'Cannon PF, Kirk PM. 2007. Fungal Families of the World. CAB International, Cambridge (ISBN: 978-0851998275); Tedersoo L, et al. 2014. Science 346:e1256688 ((https://doi.org/10.1126/science.1256688))'
ASV0610	k__Fungi;p__Ascomycota;c__Lecanoromycetes;o__Ostropales;f__Stictidaceae;g__Neofitzroyomyces;s__Neofitzroyomycesnerii	Stictidaceae	9	Symbiotroph	Lichenized-Wood Saprotroph	Microfungus-Thallus	NULL	Probable	Saprobic on wood and stems, a few species lichenized or lignicolous (Cannon & Kirk 2007)	b'Cannon PF, Kirk PM. 2007. Fungal Families of the World. CAB International, Cambridge (ISBN: 978-0851998275)'
ASV0611	k__Fungi;p__Ascomycota;c__Taphrinomycetes;o__Taphrinales;f__Protomycetaceae;g__Protomyces;s__Protomycesinouyei	Protomyces	13	Pathotroph	Plant Pathogen	NULL	NULL	Probable	NULL	b'James TY, et al. 2006. Nature 443:818-822 ((https://doi.org/10.1038/nature05110))'
ASV0612	k__Fungi;p__Ascomycota;c__Dothideomycetes;o__Pleosporales;f__Phaeosphaeriaceae;g__Neosetophoma;s__Neosetophomaclematidis	Neosetophoma	13	Saprotroph	Undefined Saprotroph	NULL	NULL	Probable	NULL	b'Tedersoo L, et al. 2014. Science 346:e1256688 ((https://doi.org/10.1126/science.1256688))'
ASV0613	k__Fungi;p__Basidiomycota;c__Cystobasidiomycetes;o__Cystobasidiales;f__Unknown;g__Unknown;s__UnknownUnknown	-	-	-	-	-	-	-	Unassigned	-
ASV0614	k__Fungi;p__Basidiomycota;c__Agaricomycetes;o__Cantharellales;f__Ceratobasidiaceae;g__Unknown;s__UnknownUnknown	Ceratobasidiaceae	9	Pathotroph-Saprotroph-Symbiotroph	Endomycorrhizal-Plant Pathogen-Undefined Saprotroph	Microfungus	NULL	Possible	Best known as plant pathogens, but also saprobic. Species are endomycorrhizal with a wide range of plant roots - especially of Orchidaceae but also even bryophytes (Cannon & Kirk 2007)	b'Cannon PF, Kirk PM. 2007. Fungal Families of the World. CAB International, Cambridge (ISBN: 978-0851998275)'
ASV0615	k__Fungi;p__Basidiomycota;c__Tremellomycetes;o__Filobasidiales;f__Filobasidiaceae;g__Unknown;s__UnknownUnknown	-	-	-	-	-	-	-	Unassigned	-
ASV0616	k__Fungi;p__Basidiomycota;c__Agaricomycetes;o__Polyporales;f__Polyporaceae;g__Trametes;s__Trametestrogii	Polyporaceae	9	Saprotroph	Wood Saprotroph	Polyporoid	Brown Rot-White Rot	Probable	Lignicolous, causing brown or white rot, mostly of broadleaved trees (Cannon & Kirk 2007)	b'Cannon PF, Kirk PM. 2007. Fungal Families of the World. CAB International, Cambridge (ISBN: 978-0851998275)'
ASV0617	k__Fungi;p__Basidiomycota;c__Tremellomycetes;o__Tremellales;f__Bulleraceae;g__Bullera;s__Bulleracrocea	-	-	-	-	-	-	-	Unassigned	-
ASV0618	k__Fungi;p__Basidiomycota;c__Tremellomycetes;o__Tremellales;f__Bulleraceae;g__Bullera;s__Bulleracrocea	-	-	-	-	-	-	-	Unassigned	-
ASV0619	k__Fungi;p__Ascomycota;c__Leotiomycetes;o__Helotiales;f__Helotiaceae;g__Articulospora;s__Articulosporaproliferata	Articulospora	13	Saprotroph	Undefined Saprotroph	NULL	NULL	Probable	NULL	b'Tedersoo L, et al. 2014. Science 346:e1256688 ((https://doi.org/10.1126/science.1256688))'
ASV0620	k__Fungi;p__Ascomycota;c__Dothideomycetes;o__Capnodiales;f__Mycosphaerellaceae;g__Ramularia;s__Ramulariarubella	Mycosphaerellaceae	9	Pathotroph-Saprotroph	Plant Pathogen-Undefined Saprotroph	Microfungus	NULL	Probable	Biotrophic, necrotrophic or saprobic on various plant tissues (Cannon & Kirk 2007)	b'Cannon PF, Kirk PM. 2007. Fungal Families of the World. CAB International, Cambridge (ISBN: 978-0851998275)'
ASV0621	k__Fungi;p__Ascomycota;c__Sordariomycetes;o__Hypocreales;f__Stachybotryaceae;g__Paramyrothecium;s__ParamyrotheciumUnknown	-	-	-	-	-	-	-	Unassigned	-
ASV0622	k__Fungi;p__Basidiomycota;c__Agaricomycetes;o__Russulales;f__Peniophoraceae;g__Peniophora;s__PeniophoraUnknown	Peniophora	13	Pathotroph-Saprotroph	Plant Pathogen-Wood Saprotroph	Corticioid	White Rot	Probable	NULL	b'Tedersoo L, et al. 2014. Science 346:e1256688 ((https://doi.org/10.1126/science.1256688))'
ASV0623	k__Fungi;p__Ascomycota;c__Dothideomycetes;o__Pleosporales;f__Didymellaceae;g__Unknown;s__UnknownUnknown	Didymellaceae	9	Pathotroph-Saprotroph	Animal Pathogen-Plant Pathogen-Undefined Saprotroph	Microfungus	NULL	Possible	NULL	b'Tedersoo L, et al. 2014. Science 346:e1256688 ((https://doi.org/10.1126/science.1256688))'
ASV0624	k__Fungi;p__Ascomycota;c__Dothideomycetes;o__Pleosporales;f__Phaeosphaeriaceae;g__Didymocyrtis;s__Didymocyrtiscladoniicola	Didymocyrtis	13	Symbiotroph	Lichen Parasite	Microfungus	NULL	Possible	NULL	b'Ertz D, et al. 2015. Fungal Diversity 74:53-89 ((https://doi.org/10.1007/s13225-015-0345-6))'
ASV0625	k__Fungi;p__Ascomycota;c__Leotiomycetes;o__Helotiales;f__Helotiaceae;g__Articulospora;s__Articulosporaproliferata	Articulospora	13	Saprotroph	Undefined Saprotroph	NULL	NULL	Probable	NULL	b'Tedersoo L, et al. 2014. Science 346:e1256688 ((https://doi.org/10.1126/science.1256688))'
ASV0626	k__Fungi;p__Ascomycota;c__Sordariomycetes;o__Xylariales;f__Apiosporaceae;g__Arthrinium;s__Arthriniumkogelbergense	Apiosporaceae	9	Saprotroph	Plant Saprotroph	NULL	NULL	Probable	Saprobic on dead plant parts, especially of palms, grasses etc., also isolated from soil (Cannon & Kirk 2007)	b'Cannon PF, Kirk PM. 2007. Fungal Families of the World. CAB International, Cambridge (ISBN: 978-0851998275)'
ASV0627	k__Fungi;p__Basidiomycota;c__Tremellomycetes;o__Tremellales;f__Bulleribasidiaceae;g__Vishniacozyma;s__Vishniacozymaglobispora	-	-	-	-	-	-	-	Unassigned	-
ASV0628	k__Fungi;p__Basidiomycota;c__Tremellomycetes;o__Tremellales;f__Bulleribasidiaceae;g__Dioszegia;s__Dioszegiacryoxerica	-	-	-	-	-	-	-	Unassigned	-
ASV0629	k__Fungi;p__Ascomycota;c__Dothideomycetes;o__Pleosporales;f__Leptosphaeriaceae;g__Leptosphaeria;s__Leptosphaeriarubefaciens	Leptosphaeria	13	Pathotroph	Plant Pathogen	Microfungus	NULL	Probable	NULL	b'Tedersoo L, et al. 2014. Science 346:e1256688 ((https://doi.org/10.1126/science.1256688))'
ASV0630	k__Fungi;p__Basidiomycota;c__Agaricostilbomycetes;o__Agaricostilbales;f__Kondoaceae;g__Bensingtonia;s__Bensingtoniarectispora	Bensingtonia	13	Saprotroph	Undefined Saprotroph	Facultative Yeast	NULL	Highly Probable	NULL	b'Kurtzman CP, et al. (eds.) 2011. The Yeasts, a Taxonomic Study. Fifth Edition. Vols 1-3. Elsevier, San Diego (ISBN: 9780444521491)'
ASV0631	k__Fungi;p__Basidiomycota;c__Microbotryomycetes;o__Microbotryales;f__Microbotryaceae;g__Microbotryum;s__Microbotryumkuehneanum	Microbotryaceae	9	Pathotroph	Plant Pathogen	Microfungus	NULL	Probable	Biotrophic, almost all species occurring in dicot flowers and effectively replacing anthers or ovaries (Cannon & Kirk 2007)	b'Cannon PF, Kirk PM. 2007. Fungal Families of the World. CAB International, Cambridge (ISBN: 978-0851998275)'
ASV0632	k__Fungi;p__Basidiomycota;c__Tremellomycetes;o__Tremellales;f__Rhynchogastremataceae;g__Papiliotrema;s__PapiliotremaUnknown	-	-	-	-	-	-	-	Unassigned	-
ASV0633	k__Fungi;p__Ascomycota;c__Dothideomycetes;o__Pleosporales;f__Periconiaceae;g__Periconia;s__Periconiabyssoides	Periconia	13	Pathotroph-Saprotroph-Symbiotroph	Endophyte-Plant Pathogen-Wood Saprotroph	Microfungus	Soft Rot	Possible	Dark Septate Endophyte, known from plant roots (Mandyam et al. 2010); Endophyte Host - Asteraceae, Musaceae (Costa et al. 2012)	b'Duncan CG, Eslyn WE. 1966. Mycologia 58:642-645 ((https://doi.org/10.2307/3757045)); Costa IPMW, et al. 2012. Mycotaxon 119:e26 ((http://mycotaxon.com/resources/checklists/costa_v119_checklist.pdf)); Mandyam K, et al. 2012. Mycorrhiza 22:109-119 ((https://doi.org/10.1007/s00572-011-0386-y)); Knapp DG, et al. 2012. PLOS ONE 7:e32570 (( https://doi.org/10.1371/journal.pone.0032570)); The American…
ASV0634	k__Fungi;p__Ascomycota;c__Leotiomycetes;o__Helotiales;f__Helotiaceae;g__Articulospora;s__ArticulosporaUnknown	Articulospora	13	Saprotroph	Undefined Saprotroph	NULL	NULL	Probable	NULL	b'Tedersoo L, et al. 2014. Science 346:e1256688 ((https://doi.org/10.1126/science.1256688))'
ASV0635	k__Fungi;p__Ascomycota;c__Leotiomycetes;o__Erysiphales;f__Erysiphaceae;g__Blumeria;s__BlumeriaUnknown	Erysiphaceae	9	Pathotroph	Plant Pathogen	Microfungus	NULL	Probable	Biotrophic, with affected plant tissues damaged but usually not killing outright (Cannon & Kirk 2007)	b'Cannon PF, Kirk PM. 2007. Fungal Families of the World. CAB International, Cambridge (ISBN: 978-0851998275)'
ASV0636	k__Fungi;p__Ascomycota;c__Lecanoromycetes;o__Ostropales;f__Stictidaceae;g__Unknown;s__UnknownUnknown	Stictidaceae	9	Symbiotroph	Lichenized-Wood Saprotroph	Microfungus-Thallus	NULL	Probable	Saprobic on wood and stems, a few species lichenized or lignicolous (Cannon & Kirk 2007)	b'Cannon PF, Kirk PM. 2007. Fungal Families of the World. CAB International, Cambridge (ISBN: 978-0851998275)'
ASV0637	k__Fungi;p__Ascomycota;c__Leotiomycetes;o__Helotiales;f__Helotiaceae;g__Fontanospora;s__FontanosporaUnknown	Fontanospora	13	Saprotroph	Undefined Saprotroph	NULL	NULL	Probable	NULL	b'Tedersoo L, et al. 2014. Science 346:e1256688 ((https://doi.org/10.1126/science.1256688))'
ASV0638	k__Fungi;p__Ascomycota;c__Dothideomycetes;o__Pleosporales;f__Pleosporaceae;g__Unknown;s__UnknownUnknown	Pleosporaceae	9	Pathotroph-Saprotroph	Endophyte-Lichen Parasite-Plant Pathogen-Undefined Saprotroph	Microfungus	NULL	Probable	Necrotrophic pathogens and saprobes, especially associated with grasses. Many species are seed-borne (Cannon & Kirk 2007)	b'Cannon PF, Kirk PM. 2007. Fungal Families of the World. CAB International, Cambridge (ISBN: 978-0851998275); David AS, et al. 2016. Microbial Ecology 71:912-926 ((https://doi.org/10.1007/s00248-015-0712-6)); Lawrey JD, Diederich P. 2016. http://www.lichenicolous.net (accessed 24 May 2017) ((http://www.lichenicolous.net))'
ASV0639	k__Fungi;p__Basidiomycota;c__Agaricomycetes;o__Cantharellales;f__Ceratobasidiaceae;g__Ceratobasidium;s__CeratobasidiumUnknown	Ceratobasidiaceae	9	Pathotroph-Saprotroph-Symbiotroph	Endomycorrhizal-Plant Pathogen-Undefined Saprotroph	Microfungus	NULL	Possible	Best known as plant pathogens, but also saprobic. Species are endomycorrhizal with a wide range of plant roots - especially of Orchidaceae but also even bryophytes (Cannon & Kirk 2007)	b'Cannon PF, Kirk PM. 2007. Fungal Families of the World. CAB International, Cambridge (ISBN: 978-0851998275)'
ASV0640	k__Fungi;p__Basidiomycota;c__Tremellomycetes;o__Tremellales;f__Bulleribasidiaceae;g__Dioszegia;s__DioszegiaUnknown	-	-	-	-	-	-	-	Unassigned	-
ASV0641	k__Fungi;p__Ascomycota;c__Dothideomycetes;o__Pleosporales;f__Pleosporaceae;g__Unknown;s__UnknownUnknown	Pleosporaceae	9	Pathotroph-Saprotroph	Endophyte-Lichen Parasite-Plant Pathogen-Undefined Saprotroph	Microfungus	NULL	Probable	Necrotrophic pathogens and saprobes, especially associated with grasses. Many species are seed-borne (Cannon & Kirk 2007)	b'Cannon PF, Kirk PM. 2007. Fungal Families of the World. CAB International, Cambridge (ISBN: 978-0851998275); David AS, et al. 2016. Microbial Ecology 71:912-926 ((https://doi.org/10.1007/s00248-015-0712-6)); Lawrey JD, Diederich P. 2016. http://www.lichenicolous.net (accessed 24 May 2017) ((http://www.lichenicolous.net))'
ASV0642	k__Fungi;p__Ascomycota;c__Leotiomycetes;o__Helotiales;f__Helotiales_fam_Incertae_sedis;g__Cadophora;s__Cadophoraluteo-olivacea	Cadophora	13	Symbiotroph	Endophyte	Microfungus	NULL	Highly Probable	Dark Septate Endophyte, known from plant roots.	b'Tedersoo L, et al. 2010. Mycorrhiza 20:217-263 ((https://doi.org/10.1007/s00572-009-0274-x)); Newsham KK. 2011. New Phytologist 190:783-793 ((https://doi.org/10.1111/j.1469-8137.2010.03611.x)) (as DSE)'
ASV0643	k__Fungi;p__Ascomycota;c__Leotiomycetes;o__Helotiales;f__Helotiaceae;g__Articulospora;s__ArticulosporaUnknown	Articulospora	13	Saprotroph	Undefined Saprotroph	NULL	NULL	Probable	NULL	b'Tedersoo L, et al. 2014. Science 346:e1256688 ((https://doi.org/10.1126/science.1256688))'
ASV0644	k__Fungi;p__Ascomycota;c__Dothideomycetes;o__Pleosporales;f__Pleosporaceae;g__Unknown;s__UnknownUnknown	Pleosporaceae	9	Pathotroph-Saprotroph	Endophyte-Lichen Parasite-Plant Pathogen-Undefined Saprotroph	Microfungus	NULL	Probable	Necrotrophic pathogens and saprobes, especially associated with grasses. Many species are seed-borne (Cannon & Kirk 2007)	b'Cannon PF, Kirk PM. 2007. Fungal Families of the World. CAB International, Cambridge (ISBN: 978-0851998275); David AS, et al. 2016. Microbial Ecology 71:912-926 ((https://doi.org/10.1007/s00248-015-0712-6)); Lawrey JD, Diederich P. 2016. http://www.lichenicolous.net (accessed 24 May 2017) ((http://www.lichenicolous.net))'
ASV0645	k__Fungi;p__Ascomycota;c__Dothideomycetes;o__Venturiales;f__Venturiaceae;g__Unknown;s__UnknownUnknown	Venturiaceae	9	Pathotroph-Saprotroph-Symbiotroph	Endophyte-Plant Pathogen-Undefined Saprotroph	Microfungus	NULL	Probable	Mostly endophytes and weak parasites of aerial plant parts, including bark and wood, leaf and fruit tissue; rarely biotrophic. Little is known except for the important pathogens (Cannon & Kirk 2007)	b'Cannon PF, Kirk PM. 2007. Fungal Families of the World. CAB International, Cambridge (ISBN: 978-0851998275)'
ASV0646	k__Fungi;p__Basidiomycota;c__Agaricomycetes;o__Russulales;f__Peniophoraceae;g__Peniophora;s__Peniophoraaurantiaca	Peniophora	13	Pathotroph-Saprotroph	Plant Pathogen-Wood Saprotroph	Corticioid	White Rot	Probable	NULL	b'Tedersoo L, et al. 2014. Science 346:e1256688 ((https://doi.org/10.1126/science.1256688))'
ASV0647	k__Fungi;p__Ascomycota;c__Dothideomycetes;o__Pleosporales;f__Didymosphaeriaceae;g__Paraconiothyrium;s__ParaconiothyriumUnknown	Didymosphaeriaceae	9	Pathotroph-Saprotroph-Symbiotroph	Endophyte-Lichen Parasite-Plant Pathogen-Undefined Saprotroph	Microfungus	NULL	Probable	Saprobes in both woody and herbaceous material, also parasitic on other fungi (Cannon & Kirk 2007)	b'Cannon PF, Kirk PM. 2007. Fungal Families of the World. CAB International, Cambridge (ISBN: 978-0851998275); Massimo NC, et al. 2015. Microbial Ecology 70:61-76 ((https://doi.org/10.1007/s00248-014-0563-6))'
ASV0648	k__Fungi;p__Ascomycota;c__Taphrinomycetes;o__Taphrinales;f__Taphrinaceae;g__Taphrina;s__Taphrinatormentillae	Taphrina	13	Pathotroph	Plant Pathogen	Microfungus	NULL	Probable	NULL	b'The American Phytopathological Society Common Names of Plant Diseases ((http://www.apsnet.org/publications/commonnames/Pages/default.aspx))'
ASV0649	k__Fungi;p__Ascomycota;c__Dothideomycetes;o__Capnodiales;f__Mycosphaerellaceae;g__Ramularia;s__RamulariaUnknown	Mycosphaerellaceae	9	Pathotroph-Saprotroph	Plant Pathogen-Undefined Saprotroph	Microfungus	NULL	Probable	Biotrophic, necrotrophic or saprobic on various plant tissues (Cannon & Kirk 2007)	b'Cannon PF, Kirk PM. 2007. Fungal Families of the World. CAB International, Cambridge (ISBN: 978-0851998275)'
ASV0650	k__Fungi;p__Ascomycota;c__Leotiomycetes;o__Helotiales;f__Hyaloscyphaceae;g__Brunnipila;s__Brunnipiladumorum	Brunnipila	13	Saprotroph	Undefined Saprotroph	NULL	NULL	Probable	NULL	b'Tedersoo L, et al. 2014. Science 346:e1256688 ((https://doi.org/10.1126/science.1256688))'
ASV0651	k__Fungi;p__Ascomycota;c__Dothideomycetes;o__Pleosporales;f__Phaeosphaeriaceae;g__Leptospora;s__LeptosporaUnknown	Phaeosphaeriaceae	9	Pathotroph-Saprotroph	Fungal Parasite-Plant Pathogen-Plant Saprotroph	Microfungus	NULL	Probable	Necrotrophic or saprobic on a wide range of plants, especially monocotyledons; a few species parasitic on other fungi (Cannon & Kirk 2007)	b'Cannon PF, Kirk PM. 2007. Fungal Families of the World. CAB International, Cambridge (ISBN: 978-0851998275)'
ASV0652	k__Fungi;p__Ascomycota;c__Dothideomycetes;o__Capnodiales;f__Mycosphaerellaceae;g__Mycosphaerella;s__Mycosphaerellatassiana	Mycosphaerella	13	Pathotroph	Plant Pathogen	Microfungus	NULL	Probable	NULL	b'Tedersoo L, et al. 2014. Science 346:e1256688 ((https://doi.org/10.1126/science.1256688))'
ASV0653	k__Fungi;p__Basidiomycota;c__Microbotryomycetes;o__Sporidiobolales;f__Unknown;g__Unknown;s__UnknownUnknown	-	-	-	-	-	-	-	Unassigned	-
ASV0654	k__Fungi;p__Basidiomycota;c__Tremellomycetes;o__Tremellales;f__Rhynchogastremataceae;g__Papiliotrema;s__Papiliotremamangalensis	-	-	-	-	-	-	-	Unassigned	-
ASV0655	k__Fungi;p__Basidiomycota;c__Agaricostilbomycetes;o__Agaricostilbales;f__Kondoaceae;g__Kondoa;s__KondoaUnknown	-	-	-	-	-	-	-	Unassigned	-
ASV0656	k__Fungi;p__Ascomycota;c__Dothideomycetes;o__Pleosporales;f__Phaeosphaeriaceae;g__Phaeosphaeria;s__PhaeosphaeriaUnknown	Phaeosphaeria	13	Saprotroph	Undefined Saprotroph	NULL	NULL	Probable	NULL	b'Tedersoo L, et al. 2014. Science 346:e1256688 ((https://doi.org/10.1126/science.1256688))'
ASV0657	k__Fungi;p__Ascomycota;c__Leotiomycetes;o__Helotiales;f__Dermateaceae;g__Pseudofabraea;s__Pseudofabraeacitricarpa	Dermateaceae	9	Pathotroph-Saprotroph	Plant Pathogen-Plant Saprotroph	Microfungus	NULL	Probable	Saprobic or parasitic on herbaceous and woody material (Cannon & Kirk 2007)	b'Cannon PF, Kirk PM. 2007. Fungal Families of the World. CAB International, Cambridge (ISBN: 978-0851998275)'
ASV0658	k__Fungi;p__Ascomycota;c__Dothideomycetes;o__Pleosporales;f__Massarinaceae;g__Stagonospora;s__Stagonosporapseudovitensis	Massarinaceae	9	Pathotroph-Saprotroph	Plant Pathogen-Undefined Saprotroph	Microfungus	NULL	Probable	NULL	b'Kirk PM et al. 2008. Dictionary of the Fungi. Tenth Edition. CAB International, Wallingford (ISBN: 978-0851998268)'
ASV0659	k__Fungi;p__Basidiomycota;c__Microbotryomycetes;o__Microbotryales;f__Ustilentylomataceae;g__Microbotryozyma;s__Microbotryozymacollariae	-	-	-	-	-	-	-	Unassigned	-
ASV0660	k__Fungi;p__Ascomycota;c__Dothideomycetes;o__Pleosporales;f__Phaeosphaeriaceae;g__Unknown;s__UnknownUnknown	Phaeosphaeriaceae	9	Pathotroph-Saprotroph	Fungal Parasite-Plant Pathogen-Plant Saprotroph	Microfungus	NULL	Probable	Necrotrophic or saprobic on a wide range of plants, especially monocotyledons; a few species parasitic on other fungi (Cannon & Kirk 2007)	b'Cannon PF, Kirk PM. 2007. Fungal Families of the World. CAB International, Cambridge (ISBN: 978-0851998275)'
ASV0661	k__Fungi;p__Basidiomycota;c__Agaricostilbomycetes;o__Agaricostilbales;f__Kondoaceae;g__Unknown;s__UnknownUnknown	-	-	-	-	-	-	-	Unassigned	-
ASV0662	k__Fungi;p__Basidiomycota;c__Tremellomycetes;o__Unknown;f__Unknown;g__Unknown;s__UnknownUnknown	-	-	-	-	-	-	-	Unassigned	-
ASV0663	k__Fungi;p__Basidiomycota;c__Agaricostilbomycetes;o__Agaricostilbales;f__Kondoaceae;g__Bensingtonia;s__Bensingtoniarectispora	Bensingtonia	13	Saprotroph	Undefined Saprotroph	Facultative Yeast	NULL	Highly Probable	NULL	b'Kurtzman CP, et al. (eds.) 2011. The Yeasts, a Taxonomic Study. Fifth Edition. Vols 1-3. Elsevier, San Diego (ISBN: 9780444521491)'
ASV0664	k__Fungi;p__Ascomycota;c__Taphrinomycetes;o__Taphrinales;f__Taphrinaceae;g__Taphrina;s__Taphrinainositophila	Taphrina	13	Pathotroph	Plant Pathogen	Microfungus	NULL	Probable	NULL	b'The American Phytopathological Society Common Names of Plant Diseases ((http://www.apsnet.org/publications/commonnames/Pages/default.aspx))'
ASV0665	k__Fungi;p__Ascomycota;c__Dothideomycetes;o__Pleosporales;f__Phaeosphaeriaceae;g__Paraophiobolus;s__Paraophiobolusplantaginis	Phaeosphaeriaceae	9	Pathotroph-Saprotroph	Fungal Parasite-Plant Pathogen-Plant Saprotroph	Microfungus	NULL	Probable	Necrotrophic or saprobic on a wide range of plants, especially monocotyledons; a few species parasitic on other fungi (Cannon & Kirk 2007)	b'Cannon PF, Kirk PM. 2007. Fungal Families of the World. CAB International, Cambridge (ISBN: 978-0851998275)'
ASV0666	k__Fungi;p__Ascomycota;c__Dothideomycetes;o__Pleosporales;f__Pleosporaceae;g__Alternaria;s__AlternariaUnknown	Alternaria	13	Pathotroph-Saprotroph-Symbiotroph	Animal Pathogen-Endophyte-Plant Pathogen-Wood Saprotroph	Microfungus	Soft Rot	Possible	NULL	b'Duncan CG, Eslyn WE. 1966. Mycologia 58642-664; Seehann G, et al. 1975. List of Fungi in Soft-Rot Tissue Tests. Institute fur Holzbiologie und Holzschutz, Bundesforschungsanstalt fur Forst - und Holzwirtshaft, Hamburg - Lohbrugge, Germany; Tedersoo L, et al. 2014. Science 346:e1256688 ((https://doi.org/10.1126/science.1256688))'
ASV0667	k__Fungi;p__Basidiomycota;c__Cystobasidiomycetes;o__Cystobasidiomycetes_ord_Incertae_sedis;f__Symmetrosporaceae;g__Symmetrospora;s__SymmetrosporaUnknown	-	-	-	-	-	-	-	Unassigned	-
ASV0668	k__Fungi;p__Ascomycota;c__Dothideomycetes;o__Pleosporales;f__Leptosphaeriaceae;g__Subplenodomus;s__Subplenodomusiridicola	Leptosphaeriaceae	9	Pathotroph-Saprotroph	Plant Pathogen-Wood Saprotroph	Microfungus	NULL	Probable	Saprobic or weakly necrotrophic on stems or leaves (Cannon & Kirk 2007)	b'Cannon PF, Kirk PM. 2007. Fungal Families of the World. CAB International, Cambridge (ISBN: 978-0851998275)'
ASV0669	k__Fungi;p__Basidiomycota;c__Microbotryomycetes;o__Sporidiobolales;f__Sporidiobolaceae;g__Rhodotorula;s__Rhodotorulanothofagi	Rhodotorula	13	Pathotroph-Saprotroph	Animal Endosymbiont-Animal Pathogen-Endophyte-Plant Pathogen-Undefined Saprotroph	Yeast	NULL	Probable	Opportunistic human pathogen	b'https://www.cdc.gov ((https://www.cdc.gov))'
ASV0670	k__Fungi;p__Ascomycota;c__Sordariomycetes;o__Sordariales;f__Lasiosphaeriaceae;g__Schizothecium;s__Schizotheciumcarpinicola	Lasiosphaeriaceae	9	Saprotroph	Undefined Saprotroph	Microfungus	NULL	Probable	Saprobes found dung, soil and rotting vegetation (Cannon & Kirk 2007)	b'Cannon PF, Kirk PM. 2007. Fungal Families of the World. CAB International, Cambridge (ISBN: 978-0851998275)'
ASV0671	k__Fungi;p__Basidiomycota;c__Microbotryomycetes;o__Sporidiobolales;f__Sporidiobolaceae;g__Rhodotorula;s__Rhodotorulagraminis	Rhodotorula	13	Pathotroph-Saprotroph	Animal Endosymbiont-Animal Pathogen-Endophyte-Plant Pathogen-Undefined Saprotroph	Yeast	NULL	Probable	Opportunistic human pathogen	b'https://www.cdc.gov ((https://www.cdc.gov))'
ASV0672	k__Fungi;p__Ascomycota;c__Dothideomycetes;o__Pleosporales;f__Phaeosphaeriaceae;g__Unknown;s__UnknownUnknown	Phaeosphaeriaceae	9	Pathotroph-Saprotroph	Fungal Parasite-Plant Pathogen-Plant Saprotroph	Microfungus	NULL	Probable	Necrotrophic or saprobic on a wide range of plants, especially monocotyledons; a few species parasitic on other fungi (Cannon & Kirk 2007)	b'Cannon PF, Kirk PM. 2007. Fungal Families of the World. CAB International, Cambridge (ISBN: 978-0851998275)'
ASV0673	k__Fungi;p__Basidiomycota;c__Tremellomycetes;o__Holtermanniales;f__Holtermanniales_fam_Incertae_sedis;g__Holtermanniella;s__Holtermanniellafestucosa	-	-	-	-	-	-	-	Unassigned	-
ASV0674	k__Fungi;p__Ascomycota;c__Sordariomycetes;o__Hypocreales;f__Nectriaceae;g__Fusarium;s__Fusariumpenzigii	Fusarium	13	Pathotroph-Saprotroph-Symbiotroph	Animal Pathogen-Endophyte-Lichen Parasite-Plant Pathogen-Soil Saprotroph-Wood Saprotroph	Microfungus	NULL	Possible	Likely opportunistic human pathogen (Irinyi et al. 2015)	b'Duncan CG, Eslyn WE. 1966. Mycologia 58:642-664 ((https://doi.org/10.2307/3757045)); Seehann G, et al. 1975. List of Fungi in Soft-Rot Tissue Tests. Institute fur Holzbiologie und Holzschutz, Bundesforschungsanstalt fur Forst - und Holzwirtshaft, Hamburg - Lohbrugge, Germany; Costa IPMW, et al. 2012. Mycotaxon 119:e26 ((http://mycotaxon.com/resources/checklists/costa_v119_checklist.pdf)); Teder…
ASV0675	k__Fungi;p__Basidiomycota;c__Agaricostilbomycetes;o__Agaricostilbales;f__Kondoaceae;g__Unknown;s__UnknownUnknown	-	-	-	-	-	-	-	Unassigned	-
ASV0676	k__Fungi;p__Ascomycota;c__Leotiomycetes;o__Helotiales;f__Hyaloscyphaceae;g__Lachnum;s__LachnumUnknown	Hyaloscyphaceae	9	Saprotroph	Plant Saprotroph-Wood Saprotroph	Microfungus	NULL	Probable	Saprobic on woody and herbaceous material (Cannon & Kirk 2007)	b'Cannon PF, Kirk PM. 2007. Fungal Families of the World. CAB International, Cambridge (ISBN: 978-0851998275)'
ASV0677	k__Fungi;p__Ascomycota;c__Lecanoromycetes;o__Acarosporales;f__Acarosporaceae;g__Neoacrodontiella;s__Neoacrodontiellaeucalypti	Acarosporaceae	9	Symbiotroph	Lichenized	Thallus	NULL	Highly Probable	Lichenized with green algae, usually on rocks and often in nutrient-enriched habitats (Cannon & Kirk 2007)	b'Cannon PF, Kirk PM. 2007. Fungal Families of the World. CAB International, Cambridge (ISBN: 978-0851998275)'
ASV0678	k__Fungi;p__Basidiomycota;c__Agaricostilbomycetes;o__Agaricostilbales;f__Ruineniaceae;g__Ruinenia;s__Ruineniaclavata	-	-	-	-	-	-	-	Unassigned	-
ASV0679	k__Fungi;p__Basidiomycota;c__Tremellomycetes;o__Tremellales;f__Bulleribasidiaceae;g__Vishniacozyma;s__Vishniacozymavictoriae	-	-	-	-	-	-	-	Unassigned	-
ASV0680	k__Fungi;p__Basidiomycota;c__Cystobasidiomycetes;o__Cystobasidiomycetes_ord_Incertae_sedis;f__Symmetrosporaceae;g__Symmetrospora;s__SymmetrosporaUnknown	-	-	-	-	-	-	-	Unassigned	-
ASV0681	k__Fungi;p__Basidiomycota;c__Tremellomycetes;o__Filobasidiales;f__Piskurozymaceae;g__Piskurozyma;s__Piskurozymataiwanensis	-	-	-	-	-	-	-	Unassigned	-
ASV0682	k__Fungi;p__Ascomycota;c__Dothideomycetes;o__Pleosporales;f__Lentitheciaceae;g__Unknown;s__UnknownUnknown	-	-	-	-	-	-	-	Unassigned	-
ASV0683	k__Fungi;p__Basidiomycota;c__Tremellomycetes;o__Filobasidiales;f__Filobasidiaceae;g__Filobasidium;s__Filobasidiumfloriforme	Filobasidium	13	Saprotroph	Undefined Saprotroph	Facultative Yeast	NULL	Highly Probable	NULL	b'Kurtzman CP, et al. (eds.) 2011. The Yeasts, a Taxonomic Study. Fifth Edition. Vols 1-3. Elsevier, San Diego (ISBN: 9780444521491)'
ASV0684	k__Fungi;p__Ascomycota;c__Dothideomycetes;o__Pleosporales;f__Phaeosphaeriaceae;g__Septoriella;s__Septoriellaphragmitis	Phaeosphaeriaceae	9	Pathotroph-Saprotroph	Fungal Parasite-Plant Pathogen-Plant Saprotroph	Microfungus	NULL	Probable	Necrotrophic or saprobic on a wide range of plants, especially monocotyledons; a few species parasitic on other fungi (Cannon & Kirk 2007)	b'Cannon PF, Kirk PM. 2007. Fungal Families of the World. CAB International, Cambridge (ISBN: 978-0851998275)'
ASV0685	k__Fungi;p__Ascomycota;c__Sordariomycetes;o__Xylariales;f__Microdochiaceae;g__Microdochium;s__MicrodochiumUnknown	-	-	-	-	-	-	-	Unassigned	-
ASV0686	k__Fungi;p__Basidiomycota;c__Agaricomycetes;o__Unknown;f__Unknown;g__Unknown;s__UnknownUnknown	-	-	-	-	-	-	-	Unassigned	-
ASV0687	k__Fungi;p__Ascomycota;c__Dothideomycetes;o__Pleosporales;f__Sporormiaceae;g__Preussia;s__Preussiapersica	Preussia	13	Saprotroph	Undefined Saprotroph	NULL	NULL	Probable	NULL	b'Tedersoo L, et al. 2014. Science 346:e1256688 ((https://doi.org/10.1126/science.1256688))'
ASV0688	k__Fungi;p__Ascomycota;c__Eurotiomycetes;o__Chaetothyriales;f__Chaetothyriaceae;g__Unknown;s__UnknownUnknown	Chaetothyriaceae	9	Pathotroph-Symbiotroph	Epiphyte-Plant Pathogen	Microfungus	NULL	Possible	Epiphytic or biotrophic on living leaves, very little is known (Cannon & Kirk 2007)	b'Cannon PF, Kirk PM. 2007. Fungal Families of the World. CAB International, Cambridge (ISBN: 978-0851998275)'
ASV0689	k__Fungi;p__Basidiomycota;c__Tremellomycetes;o__Filobasidiales;f__Filobasidiaceae;g__Filobasidium;s__FilobasidiumUnknown	Filobasidium	13	Saprotroph	Undefined Saprotroph	Facultative Yeast	NULL	Highly Probable	NULL	b'Kurtzman CP, et al. (eds.) 2011. The Yeasts, a Taxonomic Study. Fifth Edition. Vols 1-3. Elsevier, San Diego (ISBN: 9780444521491)'
ASV0690	k__Fungi;p__Ascomycota;c__Leotiomycetes;o__Helotiales;f__Helotiaceae;g__Articulospora;s__Articulosporaproliferata	Articulospora	13	Saprotroph	Undefined Saprotroph	NULL	NULL	Probable	NULL	b'Tedersoo L, et al. 2014. Science 346:e1256688 ((https://doi.org/10.1126/science.1256688))'
ASV0691	k__Fungi;p__Ascomycota;c__Leotiomycetes;o__Helotiales;f__Unknown;g__Unknown;s__UnknownUnknown	-	-	-	-	-	-	-	Unassigned	-
ASV0692	k__Fungi;p__Basidiomycota;c__Microbotryomycetes;o__Sporidiobolales;f__Sporidiobolaceae;g__Rhodotorula;s__Rhodotorulanothofagi	Rhodotorula	13	Pathotroph-Saprotroph	Animal Endosymbiont-Animal Pathogen-Endophyte-Plant Pathogen-Undefined Saprotroph	Yeast	NULL	Probable	Opportunistic human pathogen	b'https://www.cdc.gov ((https://www.cdc.gov))'
ASV0693	k__Fungi;p__Ascomycota;c__Dothideomycetes;o__Capnodiales;f__Teratosphaeriaceae;g__Neocatenulostroma;s__Neocatenulostromaabietis	-	-	-	-	-	-	-	Unassigned	-
ASV0694	k__Fungi;p__Basidiomycota;c__Cystobasidiomycetes;o__Erythrobasidiales;f__Erythrobasidiaceae;g__Erythrobasidium;s__Erythrobasidiumyunnanense	-	-	-	-	-	-	-	Unassigned	-
ASV0695	k__Fungi;p__Ascomycota;c__Unknown;o__Unknown;f__Unknown;g__Unknown;s__UnknownUnknown	-	-	-	-	-	-	-	Unassigned	-
ASV0696	k__Fungi;p__Ascomycota;c__Dothideomycetes;o__Capnodiales;f__Teratosphaeriaceae;g__Apenidiella;s__Apenidiellastrumelloidea	-	-	-	-	-	-	-	Unassigned	-
ASV0697	k__Fungi;p__Ascomycota;c__Eurotiomycetes;o__Chaetothyriales;f__Trichomeriaceae;g__Knufia;s__KnufiaUnknown	Trichomeriaceae	9	Symbiotroph	Epiphyte	Microfungus	NULL	Probable	Foliar epiphytes with the appearance of sooty moulds, mostly occurring on the surface of living leaves and apparently gaining their nutrients from insect exudates (Chomnunti et al. 2012)	b'Chomnunti P, et al. 2012. Fungal Diversity 56:63-76 ((https://doi.org/10.1007/s13225-012-0197-2))'
ASV0698	k__Fungi;p__Ascomycota;c__Dothideomycetes;o__Pleosporales;f__Phaeosphaeriaceae;g__Paraphoma;s__Paraphomaradicina	Phaeosphaeriaceae	9	Pathotroph-Saprotroph	Fungal Parasite-Plant Pathogen-Plant Saprotroph	Microfungus	NULL	Probable	Necrotrophic or saprobic on a wide range of plants, especially monocotyledons; a few species parasitic on other fungi (Cannon & Kirk 2007)	b'Cannon PF, Kirk PM. 2007. Fungal Families of the World. CAB International, Cambridge (ISBN: 978-0851998275)'
ASV0699	k__Fungi;p__Basidiomycota;c__Cystobasidiomycetes;o__Cystobasidiomycetes_ord_Incertae_sedis;f__Buckleyzymaceae;g__Buckleyzyma;s__Buckleyzymasalicina	Buckleyzyma	13	Saprotroph	Undefined Saprotroph	Yeast	NULL	Probable	NULL	b'Wang QM, et al. 2015. Studies in Mycology 81:149-189 ((https://doi.org/10.1016/j.simyco.2015.12.002))'
ASV0700	k__Fungi;p__Ascomycota;c__Dothideomycetes;o__Pleosporales;f__Lentitheciaceae;g__Unknown;s__UnknownUnknown	-	-	-	-	-	-	-	Unassigned	-
ASV0701	k__Fungi;p__Basidiomycota;c__Tremellomycetes;o__Tremellales;f__Bulleraceae;g__Bullera;s__Bulleracrocea	-	-	-	-	-	-	-	Unassigned	-
ASV0702	k__Fungi;p__Basidiomycota;c__Tremellomycetes;o__Tremellales;f__Bulleribasidiaceae;g__Dioszegia;s__DioszegiaUnknown	-	-	-	-	-	-	-	Unassigned	-
ASV0703	k__Fungi;p__Basidiomycota;c__Tremellomycetes;o__Tremellales;f__Bulleraceae;g__Fonsecazyma;s__Fonsecazymamujuensis	-	-	-	-	-	-	-	Unassigned	-
ASV0704	k__Fungi;p__Ascomycota;c__Dothideomycetes;o__Pleosporales;f__Didymosphaeriaceae;g__Paraphaeosphaeria;s__Paraphaeosphaeriamichotii	Didymosphaeriaceae	9	Pathotroph-Saprotroph-Symbiotroph	Endophyte-Lichen Parasite-Plant Pathogen-Undefined Saprotroph	Microfungus	NULL	Probable	Saprobes in both woody and herbaceous material, also parasitic on other fungi (Cannon & Kirk 2007)	b'Cannon PF, Kirk PM. 2007. Fungal Families of the World. CAB International, Cambridge (ISBN: 978-0851998275); Massimo NC, et al. 2015. Microbial Ecology 70:61-76 ((https://doi.org/10.1007/s00248-014-0563-6))'
ASV0705	k__Fungi;p__Ascomycota;c__Dothideomycetes;o__Pleosporales;f__Unknown;g__Unknown;s__UnknownUnknown	-	-	-	-	-	-	-	Unassigned	-
ASV0706	k__Fungi;p__Ascomycota;c__Sordariomycetes;o__Sordariales;f__Chaetomiaceae;g__Chaetomium;s__Chaetomiumangustispirale	-	-	-	-	-	-	-	Unassigned	-
ASV0707	k__Fungi;p__Ascomycota;c__Dothideomycetes;o__Pleosporales;f__Phaeosphaeriaceae;g__Unknown;s__UnknownUnknown	Phaeosphaeriaceae	9	Pathotroph-Saprotroph	Fungal Parasite-Plant Pathogen-Plant Saprotroph	Microfungus	NULL	Probable	Necrotrophic or saprobic on a wide range of plants, especially monocotyledons; a few species parasitic on other fungi (Cannon & Kirk 2007)	b'Cannon PF, Kirk PM. 2007. Fungal Families of the World. CAB International, Cambridge (ISBN: 978-0851998275)'
ASV0708	k__Fungi;p__Basidiomycota;c__Agaricostilbomycetes;o__Agaricostilbales;f__Kondoaceae;g__Kondoa;s__Kondoaaeria	-	-	-	-	-	-	-	Unassigned	-
ASV0709	k__Fungi;p__Ascomycota;c__Dothideomycetes;o__Pleosporales;f__Pleosporaceae;g__Curvularia;s__Curvulariainaequalis	Curvularia	13	Pathotroph	Plant Pathogen	Microfungus	NULL	Probable	NULL	b'Tedersoo L, et al. 2014. Science 346:e1256688 ((https://doi.org/10.1126/science.1256688))'
ASV0710	k__Fungi;p__Basidiomycota;c__Agaricomycetes;o__Polyporales;f__Ganodermataceae;g__Ganoderma;s__Ganodermaresinaceum	Ganoderma	13	Pathotroph-Saprotroph	Plant Pathogen-Wood Saprotroph	Polyporoid	White Rot	Highly Probable	Lignicolous, causing sometimes agressive white rots of timber (Cannon & Kirk 2007)	b'Gilbertson RL, Ryvarden L. 1987-1987. North American Polypores. Fungiflora, Oslo (ISBN: 978-0945345060); Cannon PF, Kirk PM. 2007. Fungal Families of the World. CAB International, Cambridge (ISBN: 978-0851998275)'
ASV0711	k__Fungi;p__Basidiomycota;c__Microbotryomycetes;o__Leucosporidiales;f__Leucosporidiaceae;g__Leucosporidium;s__Leucosporidiumyakuticum	Leucosporidiaceae	9	Saprotroph	Soil Saprotroph-Undefined Saprotroph	Yeast	NULL	Probable	A yeast from fruit (Barnett & Buhagiar 1971; Syn. Candida-Leucosporidium-Rhodotorula-Torulopsis-Vanrijia spp.);Isolated from permafrost soil (Golubev 1998; Syn. Leucosporidium/Rhodotorula spp.); isolated from a wide range of substrata (Cannon & Kirk 2007)	b'Barnett JA, Buhagiar RWM. 1971. Journal of General Microbiology 67:233-238 ((https://doi.org/10.1099/00221287-67-2-233)); Golubev WI. 1998. Mikologiya i Fitopatologiya 32:8-13 ((https://www.binran.ru/files/journals/MiF/MiF_1998_32_3.pdf)); Cannon PF, Kirk PM. 2007. Fungal Families of the World. CAB International, Cambridge (ISBN: 978-0851998275)'
ASV0712	k__Fungi;p__Basidiomycota;c__Cystobasidiomycetes;o__Cystobasidiomycetes_ord_Incertae_sedis;f__Buckleyzymaceae;g__Buckleyzyma;s__Buckleyzymaarmeniaca	Buckleyzyma	13	Saprotroph	Undefined Saprotroph	Yeast	NULL	Probable	NULL	b'Wang QM, et al. 2015. Studies in Mycology 81:149-189 ((https://doi.org/10.1016/j.simyco.2015.12.002))'
ASV0713	k__Fungi;p__Ascomycota;c__Sordariomycetes;o__Hypocreales;f__Stachybotryaceae;g__Paramyrothecium;s__Paramyrotheciumroridum	-	-	-	-	-	-	-	Unassigned	-
ASV0714	k__Fungi;p__Ascomycota;c__Eurotiomycetes;o__Chaetothyriales;f__Unknown;g__Unknown;s__UnknownUnknown	-	-	-	-	-	-	-	Unassigned	-
ASV0715	k__Fungi;p__Ascomycota;c__Dothideomycetes;o__Pleosporales;f__Thyridariaceae;g__Unknown;s__UnknownUnknown	Thyridariaceae	9	Saprotroph	Wood Saprotroph	Microfungus	NULL	Probable	Saprobic on wood and bark (Cannon & Kirk 2007)	b'Cannon PF, Kirk PM. 2007. Fungal Families of the World. CAB International, Cambridge (ISBN: 978-0851998275)'
ASV0716	k__Fungi;p__Basidiomycota;c__Tremellomycetes;o__Tremellales;f__Bulleribasidiaceae;g__Hannaella;s__Hannaellacoprosmae	-	-	-	-	-	-	-	Unassigned	-
ASV0717	k__Fungi;p__Ascomycota;c__Dothideomycetes;o__Pleosporales;f__Phaeosphaeriaceae;g__Unknown;s__UnknownUnknown	Phaeosphaeriaceae	9	Pathotroph-Saprotroph	Fungal Parasite-Plant Pathogen-Plant Saprotroph	Microfungus	NULL	Probable	Necrotrophic or saprobic on a wide range of plants, especially monocotyledons; a few species parasitic on other fungi (Cannon & Kirk 2007)	b'Cannon PF, Kirk PM. 2007. Fungal Families of the World. CAB International, Cambridge (ISBN: 978-0851998275)'
ASV0718	k__Fungi;p__Ascomycota;c__Dothideomycetes;o__Capnodiales;f__Teratosphaeriaceae;g__Neocatenulostroma;s__Neocatenulostromaabietis	-	-	-	-	-	-	-	Unassigned	-
ASV0719	k__Fungi;p__Ascomycota;c__Dothideomycetes;o__Pleosporales;f__Unknown;g__Unknown;s__UnknownUnknown	-	-	-	-	-	-	-	Unassigned	-
ASV0720	k__Fungi;p__Ascomycota;c__Unknown;o__Unknown;f__Unknown;g__Unknown;s__UnknownUnknown	-	-	-	-	-	-	-	Unassigned	-
ASV0721	k__Fungi;p__Basidiomycota;c__Microbotryomycetes;o__Microbotryomycetes_ord_Incertae_sedis;f__Chrysozymaceae;g__Bannozyma;s__Bannozymaarctica	-	-	-	-	-	-	-	Unassigned	-
ASV0722	k__Fungi;p__Ascomycota;c__Dothideomycetes;o__Pleosporales;f__Didymosphaeriaceae;g__Paraconiothyrium;s__ParaconiothyriumUnknown	Didymosphaeriaceae	9	Pathotroph-Saprotroph-Symbiotroph	Endophyte-Lichen Parasite-Plant Pathogen-Undefined Saprotroph	Microfungus	NULL	Probable	Saprobes in both woody and herbaceous material, also parasitic on other fungi (Cannon & Kirk 2007)	b'Cannon PF, Kirk PM. 2007. Fungal Families of the World. CAB International, Cambridge (ISBN: 978-0851998275); Massimo NC, et al. 2015. Microbial Ecology 70:61-76 ((https://doi.org/10.1007/s00248-014-0563-6))'
ASV0723	k__Fungi;p__Ascomycota;c__Sordariomycetes;o__Diaporthales;f__Diaporthaceae;g__Diaporthe;s__DiaportheUnknown	Diaporthaceae	9	Pathotroph-Saprotroph-Symbiotroph	Endophyte-Plant Pathogen-Plant Saprotroph	Microfungus	NULL	Probable	Most species are weak pathogens or endophytes in leaf or stem tissue, growing saprobically after the plant dies (Cannon & Kirk 2007)	b'Cannon PF, Kirk PM. 2007. Fungal Families of the World. CAB International, Cambridge (ISBN: 978-0851998275)'
ASV0724	k__Fungi;p__Ascomycota;c__Dothideomycetes;o__Pleosporales;f__Didymellaceae;g__Didymella;s__DidymellaUnknown	Didymella	13	Pathotroph-Saprotroph	Animal Pathogen-Plant Pathogen-Undefined Saprotroph	Microfungus	NULL	Probable	NULL	b'Tedersoo L, et al. 2014. Science 346:e1256688 ((https://doi.org/10.1126/science.1256688))'
ASV0725	k__Fungi;p__Basidiomycota;c__Microbotryomycetes;o__Microbotryales;f__Ustilentylomataceae;g__Microbotryozyma;s__Microbotryozymacollariae	-	-	-	-	-	-	-	Unassigned	-
ASV0726	k__Fungi;p__Ascomycota;c__Dothideomycetes;o__Pleosporales;f__Phaeosphaeriaceae;g__Phaeosphaeria;s__Phaeosphaeriatofieldiae	Phaeosphaeria	13	Saprotroph	Undefined Saprotroph	NULL	NULL	Probable	NULL	b'Tedersoo L, et al. 2014. Science 346:e1256688 ((https://doi.org/10.1126/science.1256688))'
ASV0727	k__Fungi;p__Ascomycota;c__Leotiomycetes;o__Unknown;f__Unknown;g__Unknown;s__UnknownUnknown	-	-	-	-	-	-	-	Unassigned	-
ASV0728	k__Fungi;p__Basidiomycota;c__Microbotryomycetes;o__Leucosporidiales;f__Leucosporidiaceae;g__Leucosporidium;s__LeucosporidiumUnknown	Leucosporidiaceae	9	Saprotroph	Soil Saprotroph-Undefined Saprotroph	Yeast	NULL	Probable	A yeast from fruit (Barnett & Buhagiar 1971; Syn. Candida-Leucosporidium-Rhodotorula-Torulopsis-Vanrijia spp.);Isolated from permafrost soil (Golubev 1998; Syn. Leucosporidium/Rhodotorula spp.); isolated from a wide range of substrata (Cannon & Kirk 2007)	b'Barnett JA, Buhagiar RWM. 1971. Journal of General Microbiology 67:233-238 ((https://doi.org/10.1099/00221287-67-2-233)); Golubev WI. 1998. Mikologiya i Fitopatologiya 32:8-13 ((https://www.binran.ru/files/journals/MiF/MiF_1998_32_3.pdf)); Cannon PF, Kirk PM. 2007. Fungal Families of the World. CAB International, Cambridge (ISBN: 978-0851998275)'
ASV0729	k__Fungi;p__Basidiomycota;c__Tremellomycetes;o__Filobasidiales;f__Piskurozymaceae;g__Piskurozyma;s__PiskurozymaUnknown	-	-	-	-	-	-	-	Unassigned	-
ASV0730	k__Fungi;p__Basidiomycota;c__Cystobasidiomycetes;o__Erythrobasidiales;f__Erythrobasidiaceae;g__Erythrobasidium;s__Erythrobasidiumhasegawianum	-	-	-	-	-	-	-	Unassigned	-
ASV0731	k__Fungi;p__Ascomycota;c__Dothideomycetes;o__Pleosporales;f__Lentitheciaceae;g__Unknown;s__UnknownUnknown	-	-	-	-	-	-	-	Unassigned	-
ASV0732	k__Fungi;p__Ascomycota;c__Dothideomycetes;o__Capnodiales;f__Mycosphaerellaceae;g__Mycosphaerella;s__Mycosphaerellatassiana	Mycosphaerella	13	Pathotroph	Plant Pathogen	Microfungus	NULL	Probable	NULL	b'Tedersoo L, et al. 2014. Science 346:e1256688 ((https://doi.org/10.1126/science.1256688))'
ASV0733	k__Fungi;p__Ascomycota;c__Sordariomycetes;o__Hypocreales;f__Hypocreales_fam_Incertae_sedis;g__Acremonium;s__Acremoniumfurcatum	Acremonium	13	Pathotroph-Saprotroph-Symbiotroph	Animal Pathogen-Endophyte-Fungal Parasite-Plant Pathogen-Wood Saprotroph	Microfungus	Soft Rot	Possible	Endophyte detection method-culture (Hanada et al. 2010, Del Olmo-Ruiz & Arnold 2014); Likely opportunistic human pathogen (Irinyi et al. 2015)	b'Duncan CG, Eslyn WE. 1966. Mycologia 58:642-645 ((https://doi.org/10.2307/3757045)); Nilsson T. 1973. Studia Forestalia Suecica 104:1-40 ((https://pub.epsilon.slu.se/5711/)); Worrall JJ, et al. 1997. Mycologia 89:199-219 ((https://doi.org/10.2307/3761073)); Hanada RE, et al. 2010. Fungal Biology 114:901-910 ((https://doi.org/10.1016/j.funbio.2010.08.006)); Del Olmo-Ruiz M, Arnold AE. 2014. Myco…
ASV0734	k__Fungi;p__Basidiomycota;c__Malasseziomycetes;o__Malasseziales;f__Malasseziaceae;g__Malassezia;s__Malasseziarestricta	-	-	-	-	-	-	-	Unassigned	-
ASV0735	k__Fungi;p__Ascomycota;c__Dothideomycetes;o__Pleosporales;f__Phaeosphaeriaceae;g__Leptospora;s__LeptosporaUnknown	Phaeosphaeriaceae	9	Pathotroph-Saprotroph	Fungal Parasite-Plant Pathogen-Plant Saprotroph	Microfungus	NULL	Probable	Necrotrophic or saprobic on a wide range of plants, especially monocotyledons; a few species parasitic on other fungi (Cannon & Kirk 2007)	b'Cannon PF, Kirk PM. 2007. Fungal Families of the World. CAB International, Cambridge (ISBN: 978-0851998275)'
ASV0736	k__Fungi;p__Basidiomycota;c__Tremellomycetes;o__Filobasidiales;f__Filobasidiaceae;g__Heterocephalacria;s__HeterocephalacriaUnknown	-	-	-	-	-	-	-	Unassigned	-
ASV0737	k__Fungi;p__Ascomycota;c__Leotiomycetes;o__Helotiales;f__Helotiaceae;g__Articulospora;s__ArticulosporaUnknown	Articulospora	13	Saprotroph	Undefined Saprotroph	NULL	NULL	Probable	NULL	b'Tedersoo L, et al. 2014. Science 346:e1256688 ((https://doi.org/10.1126/science.1256688))'
ASV0738	k__Fungi;p__Ascomycota;c__Eurotiomycetes;o__Chaetothyriales;f__Cyphellophoraceae;g__Cyphellophora;s__CyphellophoraUnknown	Cyphellophora	13	Pathotroph-Saprotroph	Animal Pathogen-Undefined Saprotroph	Facultative Yeast-Microfungus	NULL	Probable	Consult the current literature for updated names on this group that included the Black Yeasts; Some species are likely opportunistic human pathogen (Irinyi et al. 2015)	b'Tedersoo L, et al. 2014. Science 346:e1256688 ((https://doi.org/10.1126/science.1256688)); Irinyi L, et al. 2015. Medical Mycology 53:313-337 ((https://doi.org/10.1093/mmy/myv008))'
ASV0739	k__Fungi;p__Ascomycota;c__Lecanoromycetes;o__Ostropales;f__Stictidaceae;g__Neofitzroyomyces;s__Neofitzroyomycesnerii	Stictidaceae	9	Symbiotroph	Lichenized-Wood Saprotroph	Microfungus-Thallus	NULL	Probable	Saprobic on wood and stems, a few species lichenized or lignicolous (Cannon & Kirk 2007)	b'Cannon PF, Kirk PM. 2007. Fungal Families of the World. CAB International, Cambridge (ISBN: 978-0851998275)'
ASV0740	k__Fungi;p__Ascomycota;c__Dothideomycetes;o__Pleosporales;f__Phaeosphaeriaceae;g__Pseudoophiobolus;s__Pseudoophiobolusitalicus	Phaeosphaeriaceae	9	Pathotroph-Saprotroph	Fungal Parasite-Plant Pathogen-Plant Saprotroph	Microfungus	NULL	Probable	Necrotrophic or saprobic on a wide range of plants, especially monocotyledons; a few species parasitic on other fungi (Cannon & Kirk 2007)	b'Cannon PF, Kirk PM. 2007. Fungal Families of the World. CAB International, Cambridge (ISBN: 978-0851998275)'
ASV0741	k__Fungi;p__Ascomycota;c__Sordariomycetes;o__Hypocreales;f__Nectriaceae;g__Neonectria;s__Neonectriahederae	Nectriaceae	9	Pathotroph-Saprotroph-Symbiotroph	Animal Pathogen-Endophyte-Fungal Parasite-Lichen Parasite-Plant Pathogen-Wood Saprotroph	Microfungus	NULL	Possible	Fusarium species are amongst the economically significant plant pathogens (Cannon & Kirk 2007)	b'Cannon PF, Kirk PM. 2007. Fungal Families of the World. CAB International, Cambridge (ISBN: 978-0851998275); Hirooka Y, et al. 2012. Studies in Mycology 711-210 ((https://doi.org/10.3114/sim0001)); Tedersoo L, et al. 2014. Science 346:e1256688 ((https://doi.org/10.1126/science.1256688)); The American Phytopathological Society Common Names of Plant Diseases ((http://www.apsnet.org/publications/c…
ASV0742	k__Fungi;p__Basidiomycota;c__Agaricostilbomycetes;o__Agaricostilbales;f__Kondoaceae;g__Unknown;s__UnknownUnknown	-	-	-	-	-	-	-	Unassigned	-
ASV0743	k__Fungi;p__Basidiomycota;c__Cystobasidiomycetes;o__Erythrobasidiales;f__Erythrobasidiales_fam_Incertae_sedis;g__Sakaguchia;s__Sakaguchiadacryoidea	Sakaguchia	13	Saprotroph	Undefined Saprotroph	Yeast	NULL	Probable	Isolated from marine samples (Fell et al. 1973; Rhodosporidium dacryoideum)	b'Fell JW, et al. 1973. Canadian Journal of Microbiology 19:643-657 ((https://doi.org/10.1139/m73-106)); Yamada Y, et al. 1994. Bioscience, Biotechnology, and Biochemistry, 58:99-103 ((https://doi.org/10.1271/bbb.58.99))'
ASV0744	k__Fungi;p__Basidiomycota;c__Microbotryomycetes;o__Sporidiobolales;f__Sporidiobolaceae;g__Rhodotorula;s__RhodotorulaUnknown	Rhodotorula	13	Pathotroph-Saprotroph	Animal Endosymbiont-Animal Pathogen-Endophyte-Plant Pathogen-Undefined Saprotroph	Yeast	NULL	Probable	Opportunistic human pathogen	b'https://www.cdc.gov ((https://www.cdc.gov))'
ASV0745	k__Fungi;p__Basidiomycota;c__Ustilaginomycetes;o__Ustilaginales;f__Ustilaginaceae;g__Farysia;s__Farysiaacheniorum	Farysia	13	Pathotroph	Plant Pathogen	Facultative Yeast	NULL	Probable	NULL	b'Tedersoo L, et al. 2014. Science 346:e1256688 ((https://doi.org/10.1126/science.1256688))'
ASV0746	k__Fungi;p__Basidiomycota;c__Agaricomycetes;o__Agaricales;f__Unknown;g__Unknown;s__UnknownUnknown	Agaricales	7	Pathotroph-Saprotroph-Symbiotroph	Bryophyte Parasite-Dung Saprotroph-Ectomycorrhizal-Fungal Parasite-Leaf Saprotroph-Plant Parasite-Undefined Saprotroph-Wood Saprotroph	Agaricoid-Gasteroid-Microfungus-Secotioid-Yeast	NULL	Possible	Mushrooms and toadstools, Gill fungi, Agarics... lignicolous, sometimes muscicolous or fungicolous, saprobic, mycorrhizal, rarely parasitic on plants or fungi (Kirk et al. 2008)	b'Kirk PM et al. 2008. Dictionary of the Fungi. Tenth Edition. CAB International, Wallingford (ISBN: 978-0851998268)'
ASV0747	k__Fungi;p__Basidiomycota;c__Agaricostilbomycetes;o__Agaricostilbales;f__Kondoaceae;g__Bensingtonia;s__BensingtoniaUnknown	Bensingtonia	13	Saprotroph	Undefined Saprotroph	Facultative Yeast	NULL	Highly Probable	NULL	b'Kurtzman CP, et al. (eds.) 2011. The Yeasts, a Taxonomic Study. Fifth Edition. Vols 1-3. Elsevier, San Diego (ISBN: 9780444521491)'
ASV0748	k__Fungi;p__Ascomycota;c__Lecanoromycetes;o__Ostropales;f__Stictidaceae;g__Neofitzroyomyces;s__Neofitzroyomycesnerii	Stictidaceae	9	Symbiotroph	Lichenized-Wood Saprotroph	Microfungus-Thallus	NULL	Probable	Saprobic on wood and stems, a few species lichenized or lignicolous (Cannon & Kirk 2007)	b'Cannon PF, Kirk PM. 2007. Fungal Families of the World. CAB International, Cambridge (ISBN: 978-0851998275)'
ASV0749	k__Fungi;p__Ascomycota;c__Dothideomycetes;o__Pleosporales;f__Coniothyriaceae;g__Coniothyrium;s__Coniothyriumcrepinianum	Coniothyrium	13	Pathotroph-Saprotroph	Plant Pathogen-Wood Saprotroph	Microfungus	Soft Rot	Highly Probable	NULL	b'Duncan CG, Eslyn WE. 1966. Mycologia 58642-664 ((https://doi.org/10.2307/3757045)); Nilsson T. 1973. Studia Forestalia Suecica 104:1-40 ((https://pub.epsilon.slu.se/5711/)); Seehann G, et al. 1975. List of Fungi in Soft-Rot Tissue Tests. Institute fur Holzbiologie und Holzschutz, Bundesforschungsanstalt fur Forst - und Holzwirtshaft, Hamburg - Lohbrugge, Germany; The American Phytopathological …
ASV0750	k__Fungi;p__Ascomycota;c__Dothideomycetes;o__Pleosporales;f__Leptosphaeriaceae;g__Leptosphaeria;s__Leptosphaeriaallorgei	Leptosphaeria	13	Pathotroph	Plant Pathogen	Microfungus	NULL	Probable	NULL	b'Tedersoo L, et al. 2014. Science 346:e1256688 ((https://doi.org/10.1126/science.1256688))'
ASV0751	k__Fungi;p__Ascomycota;c__Dothideomycetes;o__Pleosporales;f__Phaeosphaeriaceae;g__Septoriella;s__Septoriellahirta	Phaeosphaeriaceae	9	Pathotroph-Saprotroph	Fungal Parasite-Plant Pathogen-Plant Saprotroph	Microfungus	NULL	Probable	Necrotrophic or saprobic on a wide range of plants, especially monocotyledons; a few species parasitic on other fungi (Cannon & Kirk 2007)	b'Cannon PF, Kirk PM. 2007. Fungal Families of the World. CAB International, Cambridge (ISBN: 978-0851998275)'
ASV0752	k__Fungi;p__Basidiomycota;c__Tremellomycetes;o__Tremellales;f__Bulleribasidiaceae;g__Hannaella;s__Hannaellaoryzae	-	-	-	-	-	-	-	Unassigned	-
ASV0753	k__Fungi;p__Basidiomycota;c__Tremellomycetes;o__Tremellales;f__Bulleribasidiaceae;g__Hannaella;s__Hannaellacoprosmae	-	-	-	-	-	-	-	Unassigned	-
ASV0754	k__Fungi;p__Ascomycota;c__Dothideomycetes;o__Pleosporales;f__Unknown;g__Unknown;s__UnknownUnknown	-	-	-	-	-	-	-	Unassigned	-
ASV0755	k__Fungi;p__Chytridiomycota;c__Spizellomycetes;o__Spizellomycetales;f__Powellomycetaceae;g__Powellomyces;s__PowellomycesUnknown	Powellomyces	13	Pathotroph	Plant Pathogen	NULL	NULL	Probable	NULL	b'Tedersoo L, et al. 2014. Science 346:e1256688 ((https://doi.org/10.1126/science.1256688))'
ASV0756	k__Fungi;p__Ascomycota;c__Dothideomycetes;o__Unknown;f__Unknown;g__Unknown;s__UnknownUnknown	-	-	-	-	-	-	-	Unassigned	-
ASV0757	k__Fungi;p__Basidiomycota;c__Agaricomycetes;o__Unknown;f__Unknown;g__Unknown;s__UnknownUnknown	-	-	-	-	-	-	-	Unassigned	-
ASV0758	k__Fungi;p__Ascomycota;c__Dothideomycetes;o__Pleosporales;f__Phaeosphaeriaceae;g__Didymocyrtis;s__Didymocyrtiscladoniicola	Didymocyrtis	13	Symbiotroph	Lichen Parasite	Microfungus	NULL	Possible	NULL	b'Ertz D, et al. 2015. Fungal Diversity 74:53-89 ((https://doi.org/10.1007/s13225-015-0345-6))'
ASV0759	k__Fungi;p__Ascomycota;c__Leotiomycetes;o__Helotiales;f__Helotiaceae;g__Articulospora;s__Articulosporaproliferata	Articulospora	13	Saprotroph	Undefined Saprotroph	NULL	NULL	Probable	NULL	b'Tedersoo L, et al. 2014. Science 346:e1256688 ((https://doi.org/10.1126/science.1256688))'
ASV0760	k__Fungi;p__Ascomycota;c__Leotiomycetes;o__Helotiales;f__Sclerotiniaceae;g__Ciborinia;s__Ciboriniacandolleana	Ciborinia	13	Pathotroph	Plant Pathogen	Microfungus	NULL	Probable	NULL	b'Tedersoo L, et al. 2014. Science 346:e1256688 ((https://doi.org/10.1126/science.1256688))'
ASV0761	k__Fungi;p__Ascomycota;c__Dothideomycetes;o__Pleosporales;f__Pleosporaceae;g__Unknown;s__UnknownUnknown	Pleosporaceae	9	Pathotroph-Saprotroph	Endophyte-Lichen Parasite-Plant Pathogen-Undefined Saprotroph	Microfungus	NULL	Probable	Necrotrophic pathogens and saprobes, especially associated with grasses. Many species are seed-borne (Cannon & Kirk 2007)	b'Cannon PF, Kirk PM. 2007. Fungal Families of the World. CAB International, Cambridge (ISBN: 978-0851998275); David AS, et al. 2016. Microbial Ecology 71:912-926 ((https://doi.org/10.1007/s00248-015-0712-6)); Lawrey JD, Diederich P. 2016. http://www.lichenicolous.net (accessed 24 May 2017) ((http://www.lichenicolous.net))'
ASV0762	k__Fungi;p__Basidiomycota;c__Ustilaginomycetes;o__Ustilaginales;f__Ustilaginaceae;g__Ustilago;s__Ustilagonunavutica	Ustilaginaceae	9	Pathotroph	Plant Pathogen	Facultative Yeast-Smut	NULL	Probable	Biotrophic in living tissue of Gramineae and Cyperaceae (Cannon & Kirk 2007)	b'Cannon PF, Kirk PM. 2007. Fungal Families of the World. CAB International, Cambridge (ISBN: 978-0851998275)'
ASV0763	k__Fungi;p__Ascomycota;c__Dothideomycetes;o__Pleosporales;f__Phaeosphaeriaceae;g__Piniphoma;s__Piniphomawesendahlina	Phaeosphaeriaceae	9	Pathotroph-Saprotroph	Fungal Parasite-Plant Pathogen-Plant Saprotroph	Microfungus	NULL	Probable	Necrotrophic or saprobic on a wide range of plants, especially monocotyledons; a few species parasitic on other fungi (Cannon & Kirk 2007)	b'Cannon PF, Kirk PM. 2007. Fungal Families of the World. CAB International, Cambridge (ISBN: 978-0851998275)'
ASV0764	k__Fungi;p__Ascomycota;c__Dothideomycetes;o__Pleosporales;f__Didymellaceae;g__Unknown;s__UnknownUnknown	Didymellaceae	9	Pathotroph-Saprotroph	Animal Pathogen-Plant Pathogen-Undefined Saprotroph	Microfungus	NULL	Possible	NULL	b'Tedersoo L, et al. 2014. Science 346:e1256688 ((https://doi.org/10.1126/science.1256688))'
ASV0765	k__Fungi;p__Ascomycota;c__Dothideomycetes;o__Pleosporales;f__Phaeosphaeriaceae;g__Unknown;s__UnknownUnknown	Phaeosphaeriaceae	9	Pathotroph-Saprotroph	Fungal Parasite-Plant Pathogen-Plant Saprotroph	Microfungus	NULL	Probable	Necrotrophic or saprobic on a wide range of plants, especially monocotyledons; a few species parasitic on other fungi (Cannon & Kirk 2007)	b'Cannon PF, Kirk PM. 2007. Fungal Families of the World. CAB International, Cambridge (ISBN: 978-0851998275)'
ASV0766	k__Fungi;p__Basidiomycota;c__Tremellomycetes;o__Tremellales;f__Bulleribasidiaceae;g__Hannaella;s__Hannaellazeae	-	-	-	-	-	-	-	Unassigned	-
ASV0767	k__Fungi;p__Ascomycota;c__Sordariomycetes;o__Xylariales;f__Hyponectriaceae;g__Monographella;s__Monographellanivalis	Hyponectriaceae	9	Pathotroph-Saprotroph	Plant Pathogen-Undefined Saprotroph	Microfungus	NULL	Probable	Saprobic or neurotrophic in herbaceous and woody plant material (Cannon & Kirk 2007)	b'Cannon PF, Kirk PM. 2007. Fungal Families of the World. CAB International, Cambridge (ISBN: 978-0851998275)'
ASV0768	k__Fungi;p__Ascomycota;c__Sordariomycetes;o__Hypocreales;f__Hypocreales_fam_Incertae_sedis;g__Acremonium;s__AcremoniumUnknown	Acremonium	13	Pathotroph-Saprotroph-Symbiotroph	Animal Pathogen-Endophyte-Fungal Parasite-Plant Pathogen-Wood Saprotroph	Microfungus	Soft Rot	Possible	Endophyte detection method-culture (Hanada et al. 2010, Del Olmo-Ruiz & Arnold 2014); Likely opportunistic human pathogen (Irinyi et al. 2015)	b'Duncan CG, Eslyn WE. 1966. Mycologia 58:642-645 ((https://doi.org/10.2307/3757045)); Nilsson T. 1973. Studia Forestalia Suecica 104:1-40 ((https://pub.epsilon.slu.se/5711/)); Worrall JJ, et al. 1997. Mycologia 89:199-219 ((https://doi.org/10.2307/3761073)); Hanada RE, et al. 2010. Fungal Biology 114:901-910 ((https://doi.org/10.1016/j.funbio.2010.08.006)); Del Olmo-Ruiz M, Arnold AE. 2014. Myco…
ASV0769	k__Fungi;p__Ascomycota;c__Dothideomycetes;o__Pleosporales;f__Phaeosphaeriaceae;g__Unknown;s__UnknownUnknown	Phaeosphaeriaceae	9	Pathotroph-Saprotroph	Fungal Parasite-Plant Pathogen-Plant Saprotroph	Microfungus	NULL	Probable	Necrotrophic or saprobic on a wide range of plants, especially monocotyledons; a few species parasitic on other fungi (Cannon & Kirk 2007)	b'Cannon PF, Kirk PM. 2007. Fungal Families of the World. CAB International, Cambridge (ISBN: 978-0851998275)'
ASV0770	k__Fungi;p__Ascomycota;c__Leotiomycetes;o__Helotiales;f__Helotiaceae;g__Tetracladium;s__Tetracladiumapiense	Helotiaceae	9	Saprotroph-Symbiotroph	Ectomycorrhizal-Fungal Parasite-Plant Pathogen-Wood Saprotroph	Microfungus	NULL	Probable	Usually saprobic on herbaceous or woody tissues, some species fungicolous. A few species are known to form mycorrhizae (Cannon & Kirk 2007)	b'Cannon PF, Kirk PM. 2007. Fungal Families of the World. CAB International, Cambridge (ISBN: 978-0851998275)'
ASV0771	k__Fungi;p__Basidiomycota;c__Microbotryomycetes;o__Leucosporidiales;f__Leucosporidiaceae;g__Leucosporidium;s__LeucosporidiumUnknown	Leucosporidiaceae	9	Saprotroph	Soil Saprotroph-Undefined Saprotroph	Yeast	NULL	Probable	A yeast from fruit (Barnett & Buhagiar 1971; Syn. Candida-Leucosporidium-Rhodotorula-Torulopsis-Vanrijia spp.);Isolated from permafrost soil (Golubev 1998; Syn. Leucosporidium/Rhodotorula spp.); isolated from a wide range of substrata (Cannon & Kirk 2007)	b'Barnett JA, Buhagiar RWM. 1971. Journal of General Microbiology 67:233-238 ((https://doi.org/10.1099/00221287-67-2-233)); Golubev WI. 1998. Mikologiya i Fitopatologiya 32:8-13 ((https://www.binran.ru/files/journals/MiF/MiF_1998_32_3.pdf)); Cannon PF, Kirk PM. 2007. Fungal Families of the World. CAB International, Cambridge (ISBN: 978-0851998275)'
ASV0772	k__Fungi;p__Ascomycota;c__Dothideomycetes;o__Pleosporales;f__Pleosporaceae;g__Unknown;s__UnknownUnknown	Pleosporaceae	9	Pathotroph-Saprotroph	Endophyte-Lichen Parasite-Plant Pathogen-Undefined Saprotroph	Microfungus	NULL	Probable	Necrotrophic pathogens and saprobes, especially associated with grasses. Many species are seed-borne (Cannon & Kirk 2007)	b'Cannon PF, Kirk PM. 2007. Fungal Families of the World. CAB International, Cambridge (ISBN: 978-0851998275); David AS, et al. 2016. Microbial Ecology 71:912-926 ((https://doi.org/10.1007/s00248-015-0712-6)); Lawrey JD, Diederich P. 2016. http://www.lichenicolous.net (accessed 24 May 2017) ((http://www.lichenicolous.net))'
ASV0773	k__Fungi;p__Ascomycota;c__Dothideomycetes;o__Pleosporales;f__Phaeosphaeriaceae;g__Phaeosphaeria;s__Phaeosphaerialunariae	Phaeosphaeria	13	Saprotroph	Undefined Saprotroph	NULL	NULL	Probable	NULL	b'Tedersoo L, et al. 2014. Science 346:e1256688 ((https://doi.org/10.1126/science.1256688))'
ASV0774	k__Fungi;p__Ascomycota;c__Leotiomycetes;o__Helotiales;f__Helotiaceae;g__Crocicreas;s__CrocicreasUnknown	Crocicreas	13	Saprotroph	Undefined Saprotroph	Pezizoid	NULL	Probable	NULL	b'Carpenter SE, 1983. Memoirs of The New York Botanical Garden 33:1-290 (ISBN: 978-0893272302)'
ASV0775	k__Fungi;p__Ascomycota;c__Dothideomycetes;o__Capnodiales;f__Mycosphaerellaceae;g__Ramularia;s__RamulariaUnknown	Mycosphaerellaceae	9	Pathotroph-Saprotroph	Plant Pathogen-Undefined Saprotroph	Microfungus	NULL	Probable	Biotrophic, necrotrophic or saprobic on various plant tissues (Cannon & Kirk 2007)	b'Cannon PF, Kirk PM. 2007. Fungal Families of the World. CAB International, Cambridge (ISBN: 978-0851998275)'
ASV0776	k__Fungi;p__Basidiomycota;c__Cystobasidiomycetes;o__Cystobasidiales;f__Cystobasidiaceae;g__Cystobasidium;s__CystobasidiumUnknown	Cystobasidium	13	Pathotroph	Fungal Parasite	Facultative Yeast	NULL	Highly Probable	NULL	b'Kurtzman CP, et al. (eds.) 2011. The Yeasts, a Taxonomic Study. Fifth Edition. Vols 1-3. Elsevier, San Diego (ISBN: 9780444521491)'
ASV0777	k__Fungi;p__Ascomycota;c__Dothideomycetes;o__Capnodiales;f__Neodevriesiaceae;g__Tripospermum;s__Tripospermuminfalcatum	Tripospermum	13	Saprotroph	Undefined Saprotroph	NULL	NULL	Probable	NULL	b'Tedersoo L, et al. 2014. Science 346:e1256688 ((https://doi.org/10.1126/science.1256688))'
ASV0778	k__Fungi;p__Ascomycota;c__Dothideomycetes;o__Capnodiales;f__Mycosphaerellaceae;g__Mycosphaerella;s__Mycosphaerellapunctiformis	Mycosphaerella	13	Pathotroph	Plant Pathogen	Microfungus	NULL	Probable	NULL	b'Tedersoo L, et al. 2014. Science 346:e1256688 ((https://doi.org/10.1126/science.1256688))'
ASV0779	k__Fungi;p__Ascomycota;c__Dothideomycetes;o__Pleosporales;f__Pleosporaceae;g__Alternaria;s__AlternariaUnknown	Alternaria	13	Pathotroph-Saprotroph-Symbiotroph	Animal Pathogen-Endophyte-Plant Pathogen-Wood Saprotroph	Microfungus	Soft Rot	Possible	NULL	b'Duncan CG, Eslyn WE. 1966. Mycologia 58642-664; Seehann G, et al. 1975. List of Fungi in Soft-Rot Tissue Tests. Institute fur Holzbiologie und Holzschutz, Bundesforschungsanstalt fur Forst - und Holzwirtshaft, Hamburg - Lohbrugge, Germany; Tedersoo L, et al. 2014. Science 346:e1256688 ((https://doi.org/10.1126/science.1256688))'
ASV0780	k__Fungi;p__Ascomycota;c__Leotiomycetes;o__Erysiphales;f__Erysiphaceae;g__Podosphaera;s__PodosphaeraUnknown	Erysiphaceae	9	Pathotroph	Plant Pathogen	Microfungus	NULL	Probable	Biotrophic, with affected plant tissues damaged but usually not killing outright (Cannon & Kirk 2007)	b'Cannon PF, Kirk PM. 2007. Fungal Families of the World. CAB International, Cambridge (ISBN: 978-0851998275)'
ASV0781	k__Fungi;p__Basidiomycota;c__Cystobasidiomycetes;o__Erythrobasidiales;f__Erythrobasidiaceae;g__Erythrobasidium;s__Erythrobasidiumyunnanense	-	-	-	-	-	-	-	Unassigned	-
ASV0782	k__Fungi;p__Basidiomycota;c__Agaricomycetes;o__Unknown;f__Unknown;g__Unknown;s__UnknownUnknown	-	-	-	-	-	-	-	Unassigned	-
ASV0783	k__Fungi;p__Basidiomycota;c__Agaricostilbomycetes;o__Agaricostilbales;f__Agaricostilbaceae;g__Pseudobensingtonia;s__Pseudobensingtoniamusae	Agaricostilbaceae	9	Saprotroph	Undefined Saprotroph	NULL	NULL	Possible	Probably saprobic, usually associated with dead palm tissues (Cannon & Kirk 2007)	b'Cannon PF, Kirk PM. 2007. Fungal Families of the World. CAB International, Cambridge (ISBN: 978-0851998275)'
ASV0784	k__Fungi;p__Ascomycota;c__Taphrinomycetes;o__Taphrinales;f__Taphrinaceae;g__Taphrina;s__Taphrinapruni	Taphrina	13	Pathotroph	Plant Pathogen	Microfungus	NULL	Probable	NULL	b'The American Phytopathological Society Common Names of Plant Diseases ((http://www.apsnet.org/publications/commonnames/Pages/default.aspx))'
ASV0785	k__Fungi;p__Basidiomycota;c__Agaricomycetes;o__Cantharellales;f__Ceratobasidiaceae;g__Ceratobasidium;s__CeratobasidiumUnknown	Ceratobasidiaceae	9	Pathotroph-Saprotroph-Symbiotroph	Endomycorrhizal-Plant Pathogen-Undefined Saprotroph	Microfungus	NULL	Possible	Best known as plant pathogens, but also saprobic. Species are endomycorrhizal with a wide range of plant roots - especially of Orchidaceae but also even bryophytes (Cannon & Kirk 2007)	b'Cannon PF, Kirk PM. 2007. Fungal Families of the World. CAB International, Cambridge (ISBN: 978-0851998275)'
ASV0786	k__Fungi;p__Basidiomycota;c__Cystobasidiomycetes;o__Erythrobasidiales;f__Erythrobasidiaceae;g__Erythrobasidium;s__Erythrobasidiumyunnanense	-	-	-	-	-	-	-	Unassigned	-
ASV0787	k__Fungi;p__Ascomycota;c__Dothideomycetes;o__Capnodiales;f__Cladosporiaceae;g__Toxicocladosporium;s__ToxicocladosporiumUnknown	Toxicocladosporium	13	Pathotroph-Symbiotroph	Endophyte-Plant Pathogen	Microfungus	NULL	Probable	Isolated from leaves of Posoqueria and Eucalyptus camaldulensis (occurring within a single small lesion) as well as moldy paint	b'Crous PW, et al. 2009. Persoonia 22:83-94 ((https://doi.org/10.3767/003158509X439364))'
ASV0788	k__Fungi;p__Basidiomycota;c__Agaricomycetes;o__Agaricales;f__Psathyrellaceae;g__Psathyrella;s__Psathyrellatrinitatensis	Agaricales	7	Pathotroph-Saprotroph-Symbiotroph	Bryophyte Parasite-Dung Saprotroph-Ectomycorrhizal-Fungal Parasite-Leaf Saprotroph-Plant Parasite-Undefined Saprotroph-Wood Saprotroph	Agaricoid-Gasteroid-Microfungus-Secotioid-Yeast	NULL	Possible	Mushrooms and toadstools, Gill fungi, Agarics... lignicolous, sometimes muscicolous or fungicolous, saprobic, mycorrhizal, rarely parasitic on plants or fungi (Kirk et al. 2008)	b'Kirk PM et al. 2008. Dictionary of the Fungi. Tenth Edition. CAB International, Wallingford (ISBN: 978-0851998268)'
ASV0789	k__Fungi;p__Basidiomycota;c__Tremellomycetes;o__Tremellales;f__Bulleribasidiaceae;g__Hannaella;s__Hannaellacoprosmae	-	-	-	-	-	-	-	Unassigned	-
ASV0790	k__Fungi;p__Ascomycota;c__Dothideomycetes;o__Pleosporales;f__Pleosporales_fam_Incertae_sedis;g__Pseudorobillarda;s__Pseudorobillardaphragmitis	-	-	-	-	-	-	-	Unassigned	-
ASV0791	k__Fungi;p__Ascomycota;c__Sordariomycetes;o__Sordariales;f__Unknown;g__Unknown;s__UnknownUnknown	-	-	-	-	-	-	-	Unassigned	-
ASV0792	k__Fungi;p__Ascomycota;c__Sordariomycetes;o__Hypocreales;f__Unknown;g__Unknown;s__UnknownUnknown	-	-	-	-	-	-	-	Unassigned	-
ASV0793	k__Fungi;p__Ascomycota;c__Unknown;o__Unknown;f__Unknown;g__Unknown;s__UnknownUnknown	-	-	-	-	-	-	-	Unassigned	-
ASV0794	k__Fungi;p__Ascomycota;c__Dothideomycetes;o__Pleosporales;f__Phaeosphaeriaceae;g__Parastagonospora;s__Parastagonosporacaricis	Phaeosphaeriaceae	9	Pathotroph-Saprotroph	Fungal Parasite-Plant Pathogen-Plant Saprotroph	Microfungus	NULL	Probable	Necrotrophic or saprobic on a wide range of plants, especially monocotyledons; a few species parasitic on other fungi (Cannon & Kirk 2007)	b'Cannon PF, Kirk PM. 2007. Fungal Families of the World. CAB International, Cambridge (ISBN: 978-0851998275)'
ASV0795	k__Fungi;p__Basidiomycota;c__Cystobasidiomycetes;o__Cystobasidiomycetes_ord_Incertae_sedis;f__Symmetrosporaceae;g__Symmetrospora;s__Symmetrosporacoprosmae	-	-	-	-	-	-	-	Unassigned	-
ASV0796	k__Fungi;p__Basidiomycota;c__Cystobasidiomycetes;o__Erythrobasidiales;f__Erythrobasidiaceae;g__Erythrobasidium;s__Erythrobasidiumelongatum	-	-	-	-	-	-	-	Unassigned	-
ASV0797	k__Fungi;p__Basidiomycota;c__Microbotryomycetes;o__Leucosporidiales;f__Leucosporidiaceae;g__Unknown;s__UnknownUnknown	Leucosporidiaceae	9	Saprotroph	Soil Saprotroph-Undefined Saprotroph	Yeast	NULL	Probable	A yeast from fruit (Barnett & Buhagiar 1971; Syn. Candida-Leucosporidium-Rhodotorula-Torulopsis-Vanrijia spp.);Isolated from permafrost soil (Golubev 1998; Syn. Leucosporidium/Rhodotorula spp.); isolated from a wide range of substrata (Cannon & Kirk 2007)	b'Barnett JA, Buhagiar RWM. 1971. Journal of General Microbiology 67:233-238 ((https://doi.org/10.1099/00221287-67-2-233)); Golubev WI. 1998. Mikologiya i Fitopatologiya 32:8-13 ((https://www.binran.ru/files/journals/MiF/MiF_1998_32_3.pdf)); Cannon PF, Kirk PM. 2007. Fungal Families of the World. CAB International, Cambridge (ISBN: 978-0851998275)'
ASV0798	k__Fungi;p__Basidiomycota;c__Agaricostilbomycetes;o__Agaricostilbales;f__Kondoaceae;g__Kondoa;s__KondoaUnknown	-	-	-	-	-	-	-	Unassigned	-
ASV0799	k__Fungi;p__Basidiomycota;c__Exobasidiomycetes;o__Golubeviales;f__Golubeviaceae;g__Golubevia;s__Golubeviapallescens	-	-	-	-	-	-	-	Unassigned	-
ASV0800	k__Fungi;p__Basidiomycota;c__Tremellomycetes;o__Tremellales;f__Bulleribasidiaceae;g__Hannaella;s__Hannaellakunmingensis	-	-	-	-	-	-	-	Unassigned	-
ASV0801	k__Fungi;p__Basidiomycota;c__Agaricomycetes;o__Agaricales;f__Pleurotaceae;g__Pleurotus;s__Pleurotuscornucopiae	Agaricales	7	Pathotroph-Saprotroph-Symbiotroph	Bryophyte Parasite-Dung Saprotroph-Ectomycorrhizal-Fungal Parasite-Leaf Saprotroph-Plant Parasite-Undefined Saprotroph-Wood Saprotroph	Agaricoid-Gasteroid-Microfungus-Secotioid-Yeast	NULL	Possible	Mushrooms and toadstools, Gill fungi, Agarics... lignicolous, sometimes muscicolous or fungicolous, saprobic, mycorrhizal, rarely parasitic on plants or fungi (Kirk et al. 2008)	b'Kirk PM et al. 2008. Dictionary of the Fungi. Tenth Edition. CAB International, Wallingford (ISBN: 978-0851998268)'
ASV0802	k__Fungi;p__Ascomycota;c__Sordariomycetes;o__Hypocreales;f__Stachybotryaceae;g__Alfaria;s__Alfariaterrestris	-	-	-	-	-	-	-	Unassigned	-
ASV0803	k__Fungi;p__Ascomycota;c__Sordariomycetes;o__Hypocreales;f__Stachybotryaceae;g__Alfaria;s__Alfariacaricicola	-	-	-	-	-	-	-	Unassigned	-
ASV0804	k__Fungi;p__Basidiomycota;c__Microbotryomycetes;o__Sporidiobolales;f__Sporidiobolaceae;g__Rhodotorula;s__Rhodotorulamucilaginosa	Rhodotorula	13	Pathotroph-Saprotroph	Animal Endosymbiont-Animal Pathogen-Endophyte-Plant Pathogen-Undefined Saprotroph	Yeast	NULL	Probable	Opportunistic human pathogen	b'https://www.cdc.gov ((https://www.cdc.gov))'
ASV0805	k__Fungi;p__Basidiomycota;c__Tremellomycetes;o__Tremellales;f__Rhynchogastremataceae;g__Papiliotrema;s__Papiliotremalaurentii	-	-	-	-	-	-	-	Unassigned	-
ASV0806	k__Fungi;p__Ascomycota;c__Dothideomycetes;o__Pleosporales;f__Pleosporales_fam_Incertae_sedis;g__Pseudorobillarda;s__Pseudorobillardaphragmitis	-	-	-	-	-	-	-	Unassigned	-
ASV0807	k__Fungi;p__Ascomycota;c__Leotiomycetes;o__Helotiales;f__Dermateaceae;g__Unknown;s__UnknownUnknown	Dermateaceae	9	Pathotroph-Saprotroph	Plant Pathogen-Plant Saprotroph	Microfungus	NULL	Probable	Saprobic or parasitic on herbaceous and woody material (Cannon & Kirk 2007)	b'Cannon PF, Kirk PM. 2007. Fungal Families of the World. CAB International, Cambridge (ISBN: 978-0851998275)'
ASV0808	k__Fungi;p__Ascomycota;c__Leotiomycetes;o__Helotiales;f__Helotiaceae;g__Tetracladium;s__TetracladiumUnknown	Helotiaceae	9	Saprotroph-Symbiotroph	Ectomycorrhizal-Fungal Parasite-Plant Pathogen-Wood Saprotroph	Microfungus	NULL	Probable	Usually saprobic on herbaceous or woody tissues, some species fungicolous. A few species are known to form mycorrhizae (Cannon & Kirk 2007)	b'Cannon PF, Kirk PM. 2007. Fungal Families of the World. CAB International, Cambridge (ISBN: 978-0851998275)'
ASV0809	k__Fungi;p__Ascomycota;c__Leotiomycetes;o__Erysiphales;f__Erysiphaceae;g__Blumeria;s__Blumeriagraminis	Erysiphaceae	9	Pathotroph	Plant Pathogen	Microfungus	NULL	Probable	Biotrophic, with affected plant tissues damaged but usually not killing outright (Cannon & Kirk 2007)	b'Cannon PF, Kirk PM. 2007. Fungal Families of the World. CAB International, Cambridge (ISBN: 978-0851998275)'
ASV0810	k__Fungi;p__Ascomycota;c__Sordariomycetes;o__Xylariales;f__Unknown;g__Unknown;s__UnknownUnknown	-	-	-	-	-	-	-	Unassigned	-
ASV0811	k__Fungi;p__Ascomycota;c__Sordariomycetes;o__Myrmecridiales;f__Myrmecridiaceae;g__Myrmecridium;s__MyrmecridiumUnknown	Myrmecridium	13	Saprotroph	Undefined Saprotroph	NULL	NULL	Probable	NULL	b'Tedersoo L, et al. 2014. Science 346:e1256688 ((https://doi.org/10.1126/science.1256688))'
ASV0812	k__Fungi;p__Basidiomycota;c__Tremellomycetes;o__Filobasidiales;f__Filobasidiaceae;g__Filobasidium;s__Filobasidiumfloriforme	Filobasidium	13	Saprotroph	Undefined Saprotroph	Facultative Yeast	NULL	Highly Probable	NULL	b'Kurtzman CP, et al. (eds.) 2011. The Yeasts, a Taxonomic Study. Fifth Edition. Vols 1-3. Elsevier, San Diego (ISBN: 9780444521491)'
ASV0813	k__Fungi;p__Ascomycota;c__Leotiomycetes;o__Helotiales;f__Helotiaceae;g__Crocicreas;s__Crocicreascyathoideum	Crocicreas	13	Saprotroph	Undefined Saprotroph	Pezizoid	NULL	Probable	NULL	b'Carpenter SE, 1983. Memoirs of The New York Botanical Garden 33:1-290 (ISBN: 978-0893272302)'
ASV0814	k__Fungi;p__Basidiomycota;c__Cystobasidiomycetes;o__Erythrobasidiales;f__Erythrobasidiaceae;g__Erythrobasidium;s__Erythrobasidiumyunnanense	-	-	-	-	-	-	-	Unassigned	-
ASV0815	k__Fungi;p__Basidiomycota;c__Agaricostilbomycetes;o__Agaricostilbales;f__Kondoaceae;g__Kondoa;s__KondoaUnknown	-	-	-	-	-	-	-	Unassigned	-
ASV0816	k__Fungi;p__Ascomycota;c__Sordariomycetes;o__Xylariales;f__Sporocadaceae;g__Discosia;s__DiscosiaUnknown	-	-	-	-	-	-	-	Unassigned	-
ASV0817	k__Fungi;p__Ascomycota;c__Leotiomycetes;o__Helotiales;f__Hyaloscyphaceae;g__Gyoerffyella;s__Gyoerffyellaentomobryoides	Gyoerffyella	13	Saprotroph	Undefined Saprotroph	NULL	NULL	Probable	NULL	b'Tedersoo L, et al. 2014. Science 346:e1256688 ((https://doi.org/10.1126/science.1256688))'
ASV0818	k__Fungi;p__Basidiomycota;c__Cystobasidiomycetes;o__Cystobasidiomycetes_ord_Incertae_sedis;f__Symmetrosporaceae;g__Symmetrospora;s__SymmetrosporaUnknown	-	-	-	-	-	-	-	Unassigned	-
ASV0819	k__Fungi;p__Basidiomycota;c__Tremellomycetes;o__Tremellales;f__Trimorphomycetaceae;g__Saitozyma;s__Saitozymaparaflava	-	-	-	-	-	-	-	Unassigned	-
ASV0820	k__Fungi;p__Basidiomycota;c__Agaricostilbomycetes;o__Agaricostilbales;f__Kondoaceae;g__Bensingtonia;s__BensingtoniaUnknown	Bensingtonia	13	Saprotroph	Undefined Saprotroph	Facultative Yeast	NULL	Highly Probable	NULL	b'Kurtzman CP, et al. (eds.) 2011. The Yeasts, a Taxonomic Study. Fifth Edition. Vols 1-3. Elsevier, San Diego (ISBN: 9780444521491)'
ASV0821	k__Fungi;p__Basidiomycota;c__Tremellomycetes;o__Filobasidiales;f__Piskurozymaceae;g__Solicoccozyma;s__SolicoccozymaUnknown	-	-	-	-	-	-	-	Unassigned	-
ASV0822	k__Fungi;p__Basidiomycota;c__Agaricostilbomycetes;o__Agaricostilbales;f__Kondoaceae;g__Kondoa;s__KondoaUnknown	-	-	-	-	-	-	-	Unassigned	-
ASV0823	k__Fungi;p__Ascomycota;c__Dothideomycetes;o__Pleosporales;f__Phaeosphaeriaceae;g__Unknown;s__UnknownUnknown	Phaeosphaeriaceae	9	Pathotroph-Saprotroph	Fungal Parasite-Plant Pathogen-Plant Saprotroph	Microfungus	NULL	Probable	Necrotrophic or saprobic on a wide range of plants, especially monocotyledons; a few species parasitic on other fungi (Cannon & Kirk 2007)	b'Cannon PF, Kirk PM. 2007. Fungal Families of the World. CAB International, Cambridge (ISBN: 978-0851998275)'
ASV0824	k__Fungi;p__Basidiomycota;c__Agaricomycetes;o__Russulales;f__Peniophoraceae;g__Peniophora;s__PeniophoraUnknown	Peniophora	13	Pathotroph-Saprotroph	Plant Pathogen-Wood Saprotroph	Corticioid	White Rot	Probable	NULL	b'Tedersoo L, et al. 2014. Science 346:e1256688 ((https://doi.org/10.1126/science.1256688))'
ASV0825	k__Fungi;p__Ascomycota;c__Dothideomycetes;o__Pleosporales;f__Lophiostomataceae;g__Unknown;s__UnknownUnknown	Lophiostomataceae	9	Pathotroph-Saprotroph	Plant Pathogen-Undefined Saprotroph	Microfungus	NULL	Probable	Saprobic or necrotrophic on herbaceous and woody stems (Cannon & Kirk 2007)	b'Cannon PF, Kirk PM. 2007. Fungal Families of the World. CAB International, Cambridge (ISBN: 978-0851998275)'
ASV0826	k__Fungi;p__Ascomycota;c__Taphrinomycetes;o__Taphrinales;f__Taphrinaceae;g__Taphrina;s__TaphrinaUnknown	Taphrina	13	Pathotroph	Plant Pathogen	Microfungus	NULL	Probable	NULL	b'The American Phytopathological Society Common Names of Plant Diseases ((http://www.apsnet.org/publications/commonnames/Pages/default.aspx))'
ASV0827	k__Fungi;p__Basidiomycota;c__Ustilaginomycetes;o__Ustilaginales;f__Ustilaginaceae;g__Farysia;s__Farysiasetubalensis	Farysia	13	Pathotroph	Plant Pathogen	Facultative Yeast	NULL	Probable	NULL	b'Tedersoo L, et al. 2014. Science 346:e1256688 ((https://doi.org/10.1126/science.1256688))'
ASV0828	k__Fungi;p__Ascomycota;c__Sordariomycetes;o__Glomerellales;f__Glomerellaceae;g__Colletotrichum;s__Colletotrichumcoccodes	Colletotrichum	13	Pathotroph-Symbiotroph	Endophyte-Plant Pathogen	Microfungus	NULL	Probable	NULL	b'Costa IPMW, et al. 2012. Mycotaxon 119:e26 ((http://mycotaxon.com/resources/checklists/costa_v119_checklist.pdf)); Tedersoo L, et al. 2014. Science 346:e1256688 ((https://doi.org/10.1126/science.1256688)); The American Phytopathological Society Common Names of Plant Diseases ((http://www.apsnet.org/publications/commonnames/Pages/default.aspx))'
ASV0829	k__Fungi;p__Ascomycota;c__Dothideomycetes;o__Capnodiales;f__Mycosphaerellaceae;g__Ramularia;s__Ramulariapusilla	Mycosphaerellaceae	9	Pathotroph-Saprotroph	Plant Pathogen-Undefined Saprotroph	Microfungus	NULL	Probable	Biotrophic, necrotrophic or saprobic on various plant tissues (Cannon & Kirk 2007)	b'Cannon PF, Kirk PM. 2007. Fungal Families of the World. CAB International, Cambridge (ISBN: 978-0851998275)'
ASV0830	k__Fungi;p__Ascomycota;c__Sordariomycetes;o__Glomerellales;f__Plectosphaerellaceae;g__Lectera;s__Lecteracapsici	Lectera	13	Pathotroph	Plant Pathogen	NULL	NULL	Probable	NULL	b'Tedersoo L, et al. 2014. Science 346:e1256688 ((https://doi.org/10.1126/science.1256688))'
ASV0831	k__Fungi;p__Ascomycota;c__Dothideomycetes;o__Pleosporales;f__Phaeosphaeriaceae;g__Phaeosphaeria;s__Phaeosphaeriajuncicola	Phaeosphaeria	13	Saprotroph	Undefined Saprotroph	NULL	NULL	Probable	NULL	b'Tedersoo L, et al. 2014. Science 346:e1256688 ((https://doi.org/10.1126/science.1256688))'
ASV0832	k__Fungi;p__Ascomycota;c__Dothideomycetes;o__Pleosporales;f__Didymosphaeriaceae;g__Paraphaeosphaeria;s__ParaphaeosphaeriaUnknown	Didymosphaeriaceae	9	Pathotroph-Saprotroph-Symbiotroph	Endophyte-Lichen Parasite-Plant Pathogen-Undefined Saprotroph	Microfungus	NULL	Probable	Saprobes in both woody and herbaceous material, also parasitic on other fungi (Cannon & Kirk 2007)	b'Cannon PF, Kirk PM. 2007. Fungal Families of the World. CAB International, Cambridge (ISBN: 978-0851998275); Massimo NC, et al. 2015. Microbial Ecology 70:61-76 ((https://doi.org/10.1007/s00248-014-0563-6))'
ASV0833	k__Fungi;p__Basidiomycota;c__Agaricomycetes;o__Agaricales;f__Psathyrellaceae;g__Psathyrella;s__Psathyrellatrinitatensis	Agaricales	7	Pathotroph-Saprotroph-Symbiotroph	Bryophyte Parasite-Dung Saprotroph-Ectomycorrhizal-Fungal Parasite-Leaf Saprotroph-Plant Parasite-Undefined Saprotroph-Wood Saprotroph	Agaricoid-Gasteroid-Microfungus-Secotioid-Yeast	NULL	Possible	Mushrooms and toadstools, Gill fungi, Agarics... lignicolous, sometimes muscicolous or fungicolous, saprobic, mycorrhizal, rarely parasitic on plants or fungi (Kirk et al. 2008)	b'Kirk PM et al. 2008. Dictionary of the Fungi. Tenth Edition. CAB International, Wallingford (ISBN: 978-0851998268)'
ASV0834	k__Fungi;p__Ascomycota;c__Dothideomycetes;o__Pleosporales;f__Phaeosphaeriaceae;g__Neosetophoma;s__Neosetophomasamararum	Neosetophoma	13	Saprotroph	Undefined Saprotroph	NULL	NULL	Probable	NULL	b'Tedersoo L, et al. 2014. Science 346:e1256688 ((https://doi.org/10.1126/science.1256688))'
ASV0835	k__Fungi;p__Ascomycota;c__Leotiomycetes;o__Erysiphales;f__Erysiphaceae;g__Golovinomyces;s__Golovinomycesbiocellatus	Erysiphaceae	9	Pathotroph	Plant Pathogen	Microfungus	NULL	Probable	Biotrophic, with affected plant tissues damaged but usually not killing outright (Cannon & Kirk 2007)	b'Cannon PF, Kirk PM. 2007. Fungal Families of the World. CAB International, Cambridge (ISBN: 978-0851998275)'
ASV0836	k__Fungi;p__Basidiomycota;c__Tremellomycetes;o__Tremellales;f__Bulleribasidiaceae;g__Dioszegia;s__Dioszegiatakashimae	-	-	-	-	-	-	-	Unassigned	-
ASV0837	k__Fungi;p__Ascomycota;c__Dothideomycetes;o__Acrospermales;f__Acrospermaceae;g__Oomyces;s__Oomycescarneoalbus	Acrospermaceae	9	Saprotroph	Stem Saprotroph-Wood Saprotroph	NULL	NULL	Probable	NULL	b'Cannon PF, Kirk PM. 2007. Fungal Families of the World. CAB International, Cambridge (ISBN: 978-0851998275)'
ASV0838	k__Fungi;p__Basidiomycota;c__Cystobasidiomycetes;o__Erythrobasidiales;f__Erythrobasidiaceae;g__Bannoa;s__BannoaUnknown	Bannoa	13	Saprotroph	Undefined Saprotroph	Yeast	NULL	Possible	Symbiotroph isolated from dead leaves (Hamamoto et al. 2002)	b'Hamamoto M, et al. 2002. International Journal of Systematic and Evolutionary Microbiology 52:1023-1032 ((https://doi.org/10.1099/ijs.0.02000-0))'
ASV0839	k__Fungi;p__Ascomycota;c__Dothideomycetes;o__Capnodiales;f__Mycosphaerellaceae;g__Ramularia;s__RamulariaUnknown	Mycosphaerellaceae	9	Pathotroph-Saprotroph	Plant Pathogen-Undefined Saprotroph	Microfungus	NULL	Probable	Biotrophic, necrotrophic or saprobic on various plant tissues (Cannon & Kirk 2007)	b'Cannon PF, Kirk PM. 2007. Fungal Families of the World. CAB International, Cambridge (ISBN: 978-0851998275)'
ASV0840	k__Fungi;p__Basidiomycota;c__Agaricomycetes;o__Cantharellales;f__Ceratobasidiaceae;g__Ceratorhiza;s__CeratorhizaUnknown	Ceratobasidiaceae	9	Pathotroph-Saprotroph-Symbiotroph	Endomycorrhizal-Plant Pathogen-Undefined Saprotroph	Microfungus	NULL	Possible	Best known as plant pathogens, but also saprobic. Species are endomycorrhizal with a wide range of plant roots - especially of Orchidaceae but also even bryophytes (Cannon & Kirk 2007)	b'Cannon PF, Kirk PM. 2007. Fungal Families of the World. CAB International, Cambridge (ISBN: 978-0851998275)'
ASV0841	k__Fungi;p__Basidiomycota;c__Ustilaginomycetes;o__Ustilaginales;f__Ustilaginaceae;g__Farysia;s__Farysiasetubalensis	Farysia	13	Pathotroph	Plant Pathogen	Facultative Yeast	NULL	Probable	NULL	b'Tedersoo L, et al. 2014. Science 346:e1256688 ((https://doi.org/10.1126/science.1256688))'
ASV0842	k__Fungi;p__Ascomycota;c__Dothideomycetes;o__Pleosporales;f__Phaeosphaeriaceae;g__Parastagonospora;s__Parastagonosporacaricis	Phaeosphaeriaceae	9	Pathotroph-Saprotroph	Fungal Parasite-Plant Pathogen-Plant Saprotroph	Microfungus	NULL	Probable	Necrotrophic or saprobic on a wide range of plants, especially monocotyledons; a few species parasitic on other fungi (Cannon & Kirk 2007)	b'Cannon PF, Kirk PM. 2007. Fungal Families of the World. CAB International, Cambridge (ISBN: 978-0851998275)'
ASV0843	k__Fungi;p__Basidiomycota;c__Tremellomycetes;o__Tremellales;f__Trimorphomycetaceae;g__Saitozyma;s__Saitozymaparaflava	-	-	-	-	-	-	-	Unassigned	-
ASV0844	k__Fungi;p__Ascomycota;c__Dothideomycetes;o__Pleosporales;f__Pleosporaceae;g__Bipolaris;s__Bipolariseleusines	Bipolaris	13	Pathotroph	Plant Pathogen	Microfungus	NULL	Probable	NULL	b'Tedersoo L, et al. 2014. Science 346:e1256688 ((https://doi.org/10.1126/science.1256688))'
ASV0845	k__Fungi;p__Ascomycota;c__Leotiomycetes;o__Helotiales;f__Helotiales_fam_Incertae_sedis;g__Cadophora;s__Cadophoraluteo-olivacea	Cadophora	13	Symbiotroph	Endophyte	Microfungus	NULL	Highly Probable	Dark Septate Endophyte, known from plant roots.	b'Tedersoo L, et al. 2010. Mycorrhiza 20:217-263 ((https://doi.org/10.1007/s00572-009-0274-x)); Newsham KK. 2011. New Phytologist 190:783-793 ((https://doi.org/10.1111/j.1469-8137.2010.03611.x)) (as DSE)'
ASV0846	k__Fungi;p__Basidiomycota;c__Unknown;o__Unknown;f__Unknown;g__Unknown;s__UnknownUnknown	-	-	-	-	-	-	-	Unassigned	-
ASV0847	k__Fungi;p__Ascomycota;c__Dothideomycetes;o__Pleosporales;f__Pleosporaceae;g__Curvularia;s__Curvulariainaequalis	Curvularia	13	Pathotroph	Plant Pathogen	Microfungus	NULL	Probable	NULL	b'Tedersoo L, et al. 2014. Science 346:e1256688 ((https://doi.org/10.1126/science.1256688))'
ASV0848	k__Fungi;p__Basidiomycota;c__Tremellomycetes;o__Tremellales;f__Bulleribasidiaceae;g__Hannaella;s__Hannaellakunmingensis	-	-	-	-	-	-	-	Unassigned	-
ASV0849	k__Fungi;p__Ascomycota;c__Leotiomycetes;o__Helotiales;f__Leotiaceae;g__Alatospora;s__Alatosporaacuminata	Alatospora	13	Saprotroph	Undefined Saprotroph	NULL	NULL	Probable	NULL	b'Tedersoo L, et al. 2014. Science 346:e1256688 ((https://doi.org/10.1126/science.1256688))'
ASV0850	k__Fungi;p__Ascomycota;c__Dothideomycetes;o__Pleosporales;f__Cucurbitariaceae;g__Unknown;s__UnknownUnknown	Cucurbitariaceae	9	Pathotroph-Saprotroph	Plant Pathogen-Wood Saprotroph	Microfungus	NULL	Probable	Necrotrophic or saprobic on woody plants (Cannon & Kirk 2007)	b'Cannon PF, Kirk PM. 2007. Fungal Families of the World. CAB International, Cambridge (ISBN: 978-0851998275); Tedersoo L, et al. 2014. Science 346:e1256688 ((https://doi.org/10.1126/science.1256688))'
ASV0851	k__Fungi;p__Ascomycota;c__Unknown;o__Unknown;f__Unknown;g__Unknown;s__UnknownUnknown	-	-	-	-	-	-	-	Unassigned	-
ASV0852	k__Fungi;p__Ascomycota;c__Sordariomycetes;o__Hypocreales;f__Hypocreales_fam_Incertae_sedis;g__Acremonium;s__Acremoniumrutilum	Acremonium	13	Pathotroph-Saprotroph-Symbiotroph	Animal Pathogen-Endophyte-Fungal Parasite-Plant Pathogen-Wood Saprotroph	Microfungus	Soft Rot	Possible	Endophyte detection method-culture (Hanada et al. 2010, Del Olmo-Ruiz & Arnold 2014); Likely opportunistic human pathogen (Irinyi et al. 2015)	b'Duncan CG, Eslyn WE. 1966. Mycologia 58:642-645 ((https://doi.org/10.2307/3757045)); Nilsson T. 1973. Studia Forestalia Suecica 104:1-40 ((https://pub.epsilon.slu.se/5711/)); Worrall JJ, et al. 1997. Mycologia 89:199-219 ((https://doi.org/10.2307/3761073)); Hanada RE, et al. 2010. Fungal Biology 114:901-910 ((https://doi.org/10.1016/j.funbio.2010.08.006)); Del Olmo-Ruiz M, Arnold AE. 2014. Myco…
ASV0853	k__Fungi;p__Ascomycota;c__Dothideomycetes;o__Pleosporales;f__Didymosphaeriaceae;g__Pseudopithomyces;s__Pseudopithomycesrosae	Didymosphaeriaceae	9	Pathotroph-Saprotroph-Symbiotroph	Endophyte-Lichen Parasite-Plant Pathogen-Undefined Saprotroph	Microfungus	NULL	Probable	Saprobes in both woody and herbaceous material, also parasitic on other fungi (Cannon & Kirk 2007)	b'Cannon PF, Kirk PM. 2007. Fungal Families of the World. CAB International, Cambridge (ISBN: 978-0851998275); Massimo NC, et al. 2015. Microbial Ecology 70:61-76 ((https://doi.org/10.1007/s00248-014-0563-6))'
ASV0854	k__Fungi;p__Ascomycota;c__Dothideomycetes;o__Pleosporales;f__Pleosporaceae;g__Curvularia;s__Curvulariahawaiiensis	Curvularia	13	Pathotroph	Plant Pathogen	Microfungus	NULL	Probable	NULL	b'Tedersoo L, et al. 2014. Science 346:e1256688 ((https://doi.org/10.1126/science.1256688))'
ASV0855	k__Fungi;p__Ascomycota;c__Lecanoromycetes;o__Lecanorales;f__Unknown;g__Unknown;s__UnknownUnknown	Lecanorales	7	Pathotroph-Symbiotroph	Lichen Parasite-Lichenized	Microfungus-Thallus	NULL	Probable	Lichenized with green algae, occasionally lichenicolous, on rocks, mosses and wood (Cannon & Kirk 2007); ...an order of mostly lichen-forming fungi (Kirk et al. 2008)	b'Cannon PF, Kirk PM. 2007. Fungal Families of the World. CAB International, Cambridge (ISBN: 978-0851998275); Kirk PM et al. 2008. Dictionary of the Fungi. Tenth Edition. CAB International, Wallingford (ISBN: 978-0851998268); Esslinger TL. 2014. North Dakota State University ((http://www.ndsu.edu/pubweb/~esslinge/chcklst/chcklst7.htm))'
ASV0856	k__Fungi;p__Ascomycota;c__Leotiomycetes;o__Helotiales;f__Unknown;g__Unknown;s__UnknownUnknown	-	-	-	-	-	-	-	Unassigned	-
ASV0857	k__Fungi;p__Ascomycota;c__Dothideomycetes;o__Capnodiales;f__Unknown;g__Unknown;s__UnknownUnknown	-	-	-	-	-	-	-	Unassigned	-
ASV0858	k__Fungi;p__Basidiomycota;c__Cystobasidiomycetes;o__Cystobasidiomycetes_ord_Incertae_sedis;f__Buckleyzymaceae;g__Buckleyzyma;s__Buckleyzymaaurantiaca	Buckleyzyma	13	Saprotroph	Undefined Saprotroph	Yeast	NULL	Probable	NULL	b'Wang QM, et al. 2015. Studies in Mycology 81:149-189 ((https://doi.org/10.1016/j.simyco.2015.12.002))'
ASV0859	k__Fungi;p__Ascomycota;c__Lecanoromycetes;o__Lecanorales;f__Parmeliaceae;g__Parmotrema;s__Parmotremaperlatum	Lecanorales	7	Pathotroph-Symbiotroph	Lichen Parasite-Lichenized	Microfungus-Thallus	NULL	Probable	Lichenized with green algae, occasionally lichenicolous, on rocks, mosses and wood (Cannon & Kirk 2007); ...an order of mostly lichen-forming fungi (Kirk et al. 2008)	b'Cannon PF, Kirk PM. 2007. Fungal Families of the World. CAB International, Cambridge (ISBN: 978-0851998275); Kirk PM et al. 2008. Dictionary of the Fungi. Tenth Edition. CAB International, Wallingford (ISBN: 978-0851998268); Esslinger TL. 2014. North Dakota State University ((http://www.ndsu.edu/pubweb/~esslinge/chcklst/chcklst7.htm))'
ASV0860	k__Fungi;p__Ascomycota;c__Dothideomycetes;o__Pleosporales;f__Unknown;g__Unknown;s__UnknownUnknown	-	-	-	-	-	-	-	Unassigned	-
ASV0861	k__Fungi;p__Basidiomycota;c__Tremellomycetes;o__Tremellales;f__Trimorphomycetaceae;g__Saitozyma;s__SaitozymaUnknown	-	-	-	-	-	-	-	Unassigned	-
ASV0862	k__Fungi;p__Basidiomycota;c__Ustilaginomycetes;o__Ustilaginales;f__Ustilaginales_fam_Incertae_sedis;g__Farysizyma;s__FarysizymaUnknown	-	-	-	-	-	-	-	Unassigned	-
ASV0863	k__Fungi;p__Ascomycota;c__Dothideomycetes;o__Pleosporales;f__Phaeosphaeriaceae;g__Leptospora;s__Leptosporarubella	Phaeosphaeriaceae	9	Pathotroph-Saprotroph	Fungal Parasite-Plant Pathogen-Plant Saprotroph	Microfungus	NULL	Probable	Necrotrophic or saprobic on a wide range of plants, especially monocotyledons; a few species parasitic on other fungi (Cannon & Kirk 2007)	b'Cannon PF, Kirk PM. 2007. Fungal Families of the World. CAB International, Cambridge (ISBN: 978-0851998275)'
ASV0864	k__Fungi;p__Ascomycota;c__Leotiomycetes;o__Erysiphales;f__Erysiphaceae;g__Blumeria;s__BlumeriaUnknown	Erysiphaceae	9	Pathotroph	Plant Pathogen	Microfungus	NULL	Probable	Biotrophic, with affected plant tissues damaged but usually not killing outright (Cannon & Kirk 2007)	b'Cannon PF, Kirk PM. 2007. Fungal Families of the World. CAB International, Cambridge (ISBN: 978-0851998275)'
ASV0865	k__Fungi;p__Basidiomycota;c__Tremellomycetes;o__Tremellales;f__Phaeotremellaceae;g__Phaeotremella;s__PhaeotremellaUnknown	-	-	-	-	-	-	-	Unassigned	-
ASV0866	k__Fungi;p__Ascomycota;c__Dothideomycetes;o__Unknown;f__Unknown;g__Unknown;s__UnknownUnknown	-	-	-	-	-	-	-	Unassigned	-
ASV0867	k__Fungi;p__Basidiomycota;c__Cystobasidiomycetes;o__Unknown;f__Unknown;g__Unknown;s__UnknownUnknown	-	-	-	-	-	-	-	Unassigned	-
ASV0868	k__Fungi;p__Basidiomycota;c__Tremellomycetes;o__Tremellales;f__Tremellaceae;g__Cryptococcus;s__CryptococcusUnknown	Cryptococcus	13	Pathotroph-Saprotroph-Symbiotroph	Animal Pathogen-Endophyte-Epiphyte-Undefined Saprotroph	Dimorphic Yeast	NULL	Possible	NULL	b'Andrews JH, et al. 1983. Phytopathology 73:228-234 ((https://doi.org/10.1094/Phyto-73-228)); Kurtzman CP, et al. (eds.) 2011. The Yeasts, a Taxonomic Study. Fifth Edition. Vols 1-3. Elsevier, San Diego (ISBN: 9780444521491)'
ASV0869	k__Fungi;p__Basidiomycota;c__Tremellomycetes;o__Tremellales;f__Tremellaceae;g__Cryptococcus;s__Cryptococcusdimennae	Cryptococcus	13	Pathotroph-Saprotroph-Symbiotroph	Animal Pathogen-Endophyte-Epiphyte-Undefined Saprotroph	Dimorphic Yeast	NULL	Possible	NULL	b'Andrews JH, et al. 1983. Phytopathology 73:228-234 ((https://doi.org/10.1094/Phyto-73-228)); Kurtzman CP, et al. (eds.) 2011. The Yeasts, a Taxonomic Study. Fifth Edition. Vols 1-3. Elsevier, San Diego (ISBN: 9780444521491)'
ASV0870	k__Fungi;p__Ascomycota;c__Sordariomycetes;o__Xylariales;f__Sporocadaceae;g__Unknown;s__UnknownUnknown	-	-	-	-	-	-	-	Unassigned	-
ASV0871	k__Fungi;p__Basidiomycota;c__Cystobasidiomycetes;o__Cystobasidiales;f__Cystobasidiaceae;g__Cystobasidium;s__Cystobasidiumcalyptogenae	Cystobasidium	13	Pathotroph	Fungal Parasite	Facultative Yeast	NULL	Highly Probable	NULL	b'Kurtzman CP, et al. (eds.) 2011. The Yeasts, a Taxonomic Study. Fifth Edition. Vols 1-3. Elsevier, San Diego (ISBN: 9780444521491)'
ASV0872	k__Fungi;p__Ascomycota;c__Leotiomycetes;o__Helotiales;f__Hyaloscyphaceae;g__Lachnellula;s__Lachnellulafuscosanguinea	Hyaloscyphaceae	9	Saprotroph	Plant Saprotroph-Wood Saprotroph	Microfungus	NULL	Probable	Saprobic on woody and herbaceous material (Cannon & Kirk 2007)	b'Cannon PF, Kirk PM. 2007. Fungal Families of the World. CAB International, Cambridge (ISBN: 978-0851998275)'
ASV0873	k__Fungi;p__Ascomycota;c__Sordariomycetes;o__Chaetosphaeriales;f__Chaetosphaeriaceae;g__Dinemasporium;s__Dinemasporiumpseudostrigosum	Chaetosphaeriaceae	9	Saprotroph	Plant Saprotroph-Wood Saprotroph	Microfungus	NULL	Probable	Saprobes associated with decaying woody and herbaceous plant material, including timber and timber products in damp buildings (Cannon & Kirk 2007)	b'Cannon PF, Kirk PM. 2007. Fungal Families of the World. CAB International, Cambridge (ISBN: 978-0851998275)'
ASV0874	k__Fungi;p__Basidiomycota;c__Agaricomycetes;o__Cantharellales;f__Ceratobasidiaceae;g__Ceratobasidium;s__CeratobasidiumUnknown	Ceratobasidiaceae	9	Pathotroph-Saprotroph-Symbiotroph	Endomycorrhizal-Plant Pathogen-Undefined Saprotroph	Microfungus	NULL	Possible	Best known as plant pathogens, but also saprobic. Species are endomycorrhizal with a wide range of plant roots - especially of Orchidaceae but also even bryophytes (Cannon & Kirk 2007)	b'Cannon PF, Kirk PM. 2007. Fungal Families of the World. CAB International, Cambridge (ISBN: 978-0851998275)'
ASV0875	k__Fungi;p__Ascomycota;c__Leotiomycetes;o__Helotiales;f__Helotiaceae;g__Articulospora;s__Articulosporaproliferata	Articulospora	13	Saprotroph	Undefined Saprotroph	NULL	NULL	Probable	NULL	b'Tedersoo L, et al. 2014. Science 346:e1256688 ((https://doi.org/10.1126/science.1256688))'
ASV0876	k__Fungi;p__Ascomycota;c__Dothideomycetes;o__Pleosporales;f__Cucurbitariaceae;g__Pyrenochaeta;s__PyrenochaetaUnknown	Cucurbitariaceae	9	Pathotroph-Saprotroph	Plant Pathogen-Wood Saprotroph	Microfungus	NULL	Probable	Necrotrophic or saprobic on woody plants (Cannon & Kirk 2007)	b'Cannon PF, Kirk PM. 2007. Fungal Families of the World. CAB International, Cambridge (ISBN: 978-0851998275); Tedersoo L, et al. 2014. Science 346:e1256688 ((https://doi.org/10.1126/science.1256688))'
ASV0877	k__Fungi;p__Ascomycota;c__Leotiomycetes;o__Helotiales;f__Helotiaceae;g__Articulospora;s__ArticulosporaUnknown	Articulospora	13	Saprotroph	Undefined Saprotroph	NULL	NULL	Probable	NULL	b'Tedersoo L, et al. 2014. Science 346:e1256688 ((https://doi.org/10.1126/science.1256688))'
ASV0878	k__Fungi;p__Basidiomycota;c__Tremellomycetes;o__Tremellales;f__Bulleribasidiaceae;g__Dioszegia;s__Dioszegiacryoxerica	-	-	-	-	-	-	-	Unassigned	-
ASV0879	k__Fungi;p__Ascomycota;c__Taphrinomycetes;o__Taphrinales;f__Taphrinaceae;g__Taphrina;s__Taphrinarobinsoniana	Taphrina	13	Pathotroph	Plant Pathogen	Microfungus	NULL	Probable	NULL	b'The American Phytopathological Society Common Names of Plant Diseases ((http://www.apsnet.org/publications/commonnames/Pages/default.aspx))'
ASV0880	k__Fungi;p__Ascomycota;c__Sordariomycetes;o__Glomerellales;f__Glomerellaceae;g__Colletotrichum;s__Colletotrichumgodetiae	Colletotrichum	13	Pathotroph-Symbiotroph	Endophyte-Plant Pathogen	Microfungus	NULL	Probable	NULL	b'Costa IPMW, et al. 2012. Mycotaxon 119:e26 ((http://mycotaxon.com/resources/checklists/costa_v119_checklist.pdf)); Tedersoo L, et al. 2014. Science 346:e1256688 ((https://doi.org/10.1126/science.1256688)); The American Phytopathological Society Common Names of Plant Diseases ((http://www.apsnet.org/publications/commonnames/Pages/default.aspx))'
ASV0881	k__Fungi;p__Basidiomycota;c__Tremellomycetes;o__Tremellales;f__Sirobasidiaceae;g__Sirobasidium;s__Sirobasidiumbrefeldianum	-	-	-	-	-	-	-	Unassigned	-
ASV0882	k__Fungi;p__Basidiomycota;c__Agaricomycetes;o__Agaricales;f__Psathyrellaceae;g__Coprinopsis;s__Coprinopsisurticicola	Agaricales	7	Pathotroph-Saprotroph-Symbiotroph	Bryophyte Parasite-Dung Saprotroph-Ectomycorrhizal-Fungal Parasite-Leaf Saprotroph-Plant Parasite-Undefined Saprotroph-Wood Saprotroph	Agaricoid-Gasteroid-Microfungus-Secotioid-Yeast	NULL	Possible	Mushrooms and toadstools, Gill fungi, Agarics... lignicolous, sometimes muscicolous or fungicolous, saprobic, mycorrhizal, rarely parasitic on plants or fungi (Kirk et al. 2008)	b'Kirk PM et al. 2008. Dictionary of the Fungi. Tenth Edition. CAB International, Wallingford (ISBN: 978-0851998268)'
ASV0883	k__Fungi;p__Ascomycota;c__Dothideomycetes;o__Dothideales;f__Dothioraceae;g__Hormonema;s__Hormonemamacrosporum	Hormonema	13	Saprotroph	Undefined Saprotroph	Facultative Yeast	NULL	Probable	NULL	b'Tedersoo L, et al. 2014. Science 346:e1256688 ((https://doi.org/10.1126/science.1256688))'
ASV0884	k__Fungi;p__Ascomycota;c__Sordariomycetes;o__Hypocreales;f__Unknown;g__Unknown;s__UnknownUnknown	-	-	-	-	-	-	-	Unassigned	-
ASV0885	k__Fungi;p__Ascomycota;c__Eurotiomycetes;o__Phaeomoniellales;f__Phaeomoniellaceae;g__Unknown;s__UnknownUnknown	-	-	-	-	-	-	-	Unassigned	-
ASV0886	k__Fungi;p__Basidiomycota;c__Tremellomycetes;o__Tremellales;f__Sirobasidiaceae;g__Sirobasidium;s__Sirobasidiumbrefeldianum	-	-	-	-	-	-	-	Unassigned	-
ASV0887	k__Fungi;p__Ascomycota;c__Leotiomycetes;o__Helotiales;f__Helotiaceae;g__Articulospora;s__Articulosporaproliferata	Articulospora	13	Saprotroph	Undefined Saprotroph	NULL	NULL	Probable	NULL	b'Tedersoo L, et al. 2014. Science 346:e1256688 ((https://doi.org/10.1126/science.1256688))'
ASV0888	k__Fungi;p__Ascomycota;c__Lecanoromycetes;o__Ostropales;f__Stictidaceae;g__Neofitzroyomyces;s__Neofitzroyomycesnerii	Stictidaceae	9	Symbiotroph	Lichenized-Wood Saprotroph	Microfungus-Thallus	NULL	Probable	Saprobic on wood and stems, a few species lichenized or lignicolous (Cannon & Kirk 2007)	b'Cannon PF, Kirk PM. 2007. Fungal Families of the World. CAB International, Cambridge (ISBN: 978-0851998275)'
ASV0889	k__Fungi;p__Basidiomycota;c__Microbotryomycetes;o__Sporidiobolales;f__Sporidiobolaceae;g__Sporobolomyces;s__Sporobolomycesroseus	Sporidiobolaceae	9	Pathotroph-Saprotroph	Animal Pathogen-Undefined Saprotroph	Microfungus	NULL	Probable	Saprobic, found in a wide range of habitats and especially in aquatic systems. Some of the red yeasts in this family are widely encountered spoilage organisms and opportunistic human pathogens (Cannon & Kirk 2007)	b'Cannon PF, Kirk PM. 2007. Fungal Families of the World. CAB International, Cambridge (ISBN: 978-0851998275)'
ASV0890	k__Fungi;p__Ascomycota;c__Dothideomycetes;o__Capnodiales;f__Teratosphaeriaceae;g__Catenulostroma;s__Catenulostromahermanusense	Catenulostroma	13	Pathotroph	Plant Pathogen	NULL	NULL	Probable	NULL	b'Tedersoo L, et al. 2014. Science 346:e1256688 ((https://doi.org/10.1126/science.1256688))'
ASV0891	k__Fungi;p__Basidiomycota;c__Unknown;o__Unknown;f__Unknown;g__Unknown;s__UnknownUnknown	-	-	-	-	-	-	-	Unassigned	-
ASV0892	k__Fungi;p__Ascomycota;c__Dothideomycetes;o__Pleosporales;f__Leptosphaeriaceae;g__Unknown;s__UnknownUnknown	Leptosphaeriaceae	9	Pathotroph-Saprotroph	Plant Pathogen-Wood Saprotroph	Microfungus	NULL	Probable	Saprobic or weakly necrotrophic on stems or leaves (Cannon & Kirk 2007)	b'Cannon PF, Kirk PM. 2007. Fungal Families of the World. CAB International, Cambridge (ISBN: 978-0851998275)'
ASV0893	k__Fungi;p__Ascomycota;c__Eurotiomycetes;o__Unknown;f__Unknown;g__Unknown;s__UnknownUnknown	-	-	-	-	-	-	-	Unassigned	-
ASV0894	k__Fungi;p__Ascomycota;c__Sordariomycetes;o__Myrmecridiales;f__Myrmecridiaceae;g__Myrmecridium;s__Myrmecridiumphragmitis	Myrmecridium	13	Saprotroph	Undefined Saprotroph	NULL	NULL	Probable	NULL	b'Tedersoo L, et al. 2014. Science 346:e1256688 ((https://doi.org/10.1126/science.1256688))'
ASV0895	k__Fungi;p__Ascomycota;c__Dothideomycetes;o__Pleosporales;f__Lophiostomataceae;g__Lophiostoma;s__LophiostomaUnknown	Lophiostoma	13	Saprotroph	Undefined Saprotroph	NULL	NULL	Probable	NULL	b'Tedersoo L, et al. 2014. Science 346:e1256688 ((https://doi.org/10.1126/science.1256688))'
ASV0896	k__Fungi;p__Ascomycota;c__Leotiomycetes;o__Helotiales;f__Helotiaceae;g__Articulospora;s__ArticulosporaUnknown	Articulospora	13	Saprotroph	Undefined Saprotroph	NULL	NULL	Probable	NULL	b'Tedersoo L, et al. 2014. Science 346:e1256688 ((https://doi.org/10.1126/science.1256688))'
ASV0897	k__Fungi;p__Basidiomycota;c__Tremellomycetes;o__Tremellales;f__Unknown;g__Unknown;s__UnknownUnknown	-	-	-	-	-	-	-	Unassigned	-
ASV0898	k__Fungi;p__Basidiomycota;c__Ustilaginomycetes;o__Ustilaginales;f__Ustilaginaceae;g__Ustilago;s__Ustilagonunavutica	Ustilaginaceae	9	Pathotroph	Plant Pathogen	Facultative Yeast-Smut	NULL	Probable	Biotrophic in living tissue of Gramineae and Cyperaceae (Cannon & Kirk 2007)	b'Cannon PF, Kirk PM. 2007. Fungal Families of the World. CAB International, Cambridge (ISBN: 978-0851998275)'
ASV0899	k__Fungi;p__Ascomycota;c__Sordariomycetes;o__Hypocreales;f__Hypocreales_fam_Incertae_sedis;g__Unknown;s__UnknownUnknown	-	-	-	-	-	-	-	Unassigned	-
ASV0900	k__Fungi;p__Basidiomycota;c__Cystobasidiomycetes;o__Cystobasidiales;f__Cystobasidiaceae;g__Occultifur;s__OccultifurUnknown	Occultifur	13	Pathotroph-Saprotroph	Fungal Parasite-Litter Saprotroph-Undefined Saprotroph	Yeast	NULL	Probable	NULL	b'Gomes FCO, et al. 2015. Antonie van Leeuwenhoek 107:597-611 ((https://doi.org/10.1007/s10482-014-0356-4)); Kurtzman CP, Robnett CJ. 2015. Antonie Van Leeuwenhoek 107:1323-1329 ((https://doi.org/10.1023/a:1001761008817)); Khunnamwong P, et al. 2017. International Journal of Systematic and Evolutionary Microbiology 67:2628-2633 ((https://doi.org/10.1099/ijsem.0.001988))'
ASV0901	k__Fungi;p__Ascomycota;c__Dothideomycetes;o__Pleosporales;f__Phaeosphaeriaceae;g__Unknown;s__UnknownUnknown	Phaeosphaeriaceae	9	Pathotroph-Saprotroph	Fungal Parasite-Plant Pathogen-Plant Saprotroph	Microfungus	NULL	Probable	Necrotrophic or saprobic on a wide range of plants, especially monocotyledons; a few species parasitic on other fungi (Cannon & Kirk 2007)	b'Cannon PF, Kirk PM. 2007. Fungal Families of the World. CAB International, Cambridge (ISBN: 978-0851998275)'
ASV0902	k__Fungi;p__Ascomycota;c__Dothideomycetes;o__Capnodiales;f__Mycosphaerellaceae;g__Unknown;s__UnknownUnknown	Mycosphaerellaceae	9	Pathotroph-Saprotroph	Plant Pathogen-Undefined Saprotroph	Microfungus	NULL	Probable	Biotrophic, necrotrophic or saprobic on various plant tissues (Cannon & Kirk 2007)	b'Cannon PF, Kirk PM. 2007. Fungal Families of the World. CAB International, Cambridge (ISBN: 978-0851998275)'
ASV0903	k__Fungi;p__Ascomycota;c__Dothideomycetes;o__Pleosporales;f__Periconiaceae;g__Periconia;s__Periconiabyssoides	Periconia	13	Pathotroph-Saprotroph-Symbiotroph	Endophyte-Plant Pathogen-Wood Saprotroph	Microfungus	Soft Rot	Possible	Dark Septate Endophyte, known from plant roots (Mandyam et al. 2010); Endophyte Host - Asteraceae, Musaceae (Costa et al. 2012)	b'Duncan CG, Eslyn WE. 1966. Mycologia 58:642-645 ((https://doi.org/10.2307/3757045)); Costa IPMW, et al. 2012. Mycotaxon 119:e26 ((http://mycotaxon.com/resources/checklists/costa_v119_checklist.pdf)); Mandyam K, et al. 2012. Mycorrhiza 22:109-119 ((https://doi.org/10.1007/s00572-011-0386-y)); Knapp DG, et al. 2012. PLOS ONE 7:e32570 (( https://doi.org/10.1371/journal.pone.0032570)); The American…
ASV0904	k__Fungi;p__Ascomycota;c__Dothideomycetes;o__Pleosporales;f__Phaeosphaeriaceae;g__Phaeosphaeria;s__PhaeosphaeriaUnknown	Phaeosphaeria	13	Saprotroph	Undefined Saprotroph	NULL	NULL	Probable	NULL	b'Tedersoo L, et al. 2014. Science 346:e1256688 ((https://doi.org/10.1126/science.1256688))'
ASV0905	k__Fungi;p__Ascomycota;c__Sordariomycetes;o__Hypocreales;f__Unknown;g__Unknown;s__UnknownUnknown	-	-	-	-	-	-	-	Unassigned	-
ASV0906	k__Fungi;p__Ascomycota;c__Sordariomycetes;o__Xylariales;f__Sporocadaceae;g__Discosia;s__DiscosiaUnknown	-	-	-	-	-	-	-	Unassigned	-
ASV0907	k__Fungi;p__Ascomycota;c__Eurotiomycetes;o__Chaetothyriales;f__Cyphellophoraceae;g__Cyphellophora;s__CyphellophoraUnknown	Cyphellophora	13	Pathotroph-Saprotroph	Animal Pathogen-Undefined Saprotroph	Facultative Yeast-Microfungus	NULL	Probable	Consult the current literature for updated names on this group that included the Black Yeasts; Some species are likely opportunistic human pathogen (Irinyi et al. 2015)	b'Tedersoo L, et al. 2014. Science 346:e1256688 ((https://doi.org/10.1126/science.1256688)); Irinyi L, et al. 2015. Medical Mycology 53:313-337 ((https://doi.org/10.1093/mmy/myv008))'
ASV0908	k__Fungi;p__Basidiomycota;c__Agaricomycetes;o__Cantharellales;f__Ceratobasidiaceae;g__Thanatephorus;s__Thanatephoruscucumeris	Ceratobasidiaceae	9	Pathotroph-Saprotroph-Symbiotroph	Endomycorrhizal-Plant Pathogen-Undefined Saprotroph	Microfungus	NULL	Possible	Best known as plant pathogens, but also saprobic. Species are endomycorrhizal with a wide range of plant roots - especially of Orchidaceae but also even bryophytes (Cannon & Kirk 2007)	b'Cannon PF, Kirk PM. 2007. Fungal Families of the World. CAB International, Cambridge (ISBN: 978-0851998275)'
ASV0909	k__Fungi;p__Basidiomycota;c__Microbotryomycetes;o__Leucosporidiales;f__Leucosporidiaceae;g__Leucosporidium;s__LeucosporidiumUnknown	Leucosporidiaceae	9	Saprotroph	Soil Saprotroph-Undefined Saprotroph	Yeast	NULL	Probable	A yeast from fruit (Barnett & Buhagiar 1971; Syn. Candida-Leucosporidium-Rhodotorula-Torulopsis-Vanrijia spp.);Isolated from permafrost soil (Golubev 1998; Syn. Leucosporidium/Rhodotorula spp.); isolated from a wide range of substrata (Cannon & Kirk 2007)	b'Barnett JA, Buhagiar RWM. 1971. Journal of General Microbiology 67:233-238 ((https://doi.org/10.1099/00221287-67-2-233)); Golubev WI. 1998. Mikologiya i Fitopatologiya 32:8-13 ((https://www.binran.ru/files/journals/MiF/MiF_1998_32_3.pdf)); Cannon PF, Kirk PM. 2007. Fungal Families of the World. CAB International, Cambridge (ISBN: 978-0851998275)'
ASV0910	k__Fungi;p__Ascomycota;c__Dothideomycetes;o__Pleosporales;f__Didymosphaeriaceae;g__Montagnula;s__Montagnulascabiosae	Didymosphaeriaceae	9	Pathotroph-Saprotroph-Symbiotroph	Endophyte-Lichen Parasite-Plant Pathogen-Undefined Saprotroph	Microfungus	NULL	Probable	Saprobes in both woody and herbaceous material, also parasitic on other fungi (Cannon & Kirk 2007)	b'Cannon PF, Kirk PM. 2007. Fungal Families of the World. CAB International, Cambridge (ISBN: 978-0851998275); Massimo NC, et al. 2015. Microbial Ecology 70:61-76 ((https://doi.org/10.1007/s00248-014-0563-6))'
ASV0911	k__Fungi;p__Ascomycota;c__Dothideomycetes;o__Pleosporales;f__Phaeosphaeriaceae;g__Phaeosphaeria;s__Phaeosphaeriacaricicola	Phaeosphaeria	13	Saprotroph	Undefined Saprotroph	NULL	NULL	Probable	NULL	b'Tedersoo L, et al. 2014. Science 346:e1256688 ((https://doi.org/10.1126/science.1256688))'
ASV0912	k__Fungi;p__Ascomycota;c__Sordariomycetes;o__Hypocreales;f__Unknown;g__Unknown;s__UnknownUnknown	-	-	-	-	-	-	-	Unassigned	-
ASV0913	k__Fungi;p__Ascomycota;c__Eurotiomycetes;o__Eurotiales;f__Aspergillaceae;g__Penicillium;s__PenicilliumUnknown	-	-	-	-	-	-	-	Unassigned	-
ASV0914	k__Fungi;p__Ascomycota;c__Dothideomycetes;o__Pleosporales;f__Dictyosporiaceae;g__Dictyosporium;s__Dictyosporiumheptasporum	Dictyosporiaceae	9	Saprotroph	Undefined Saprotroph	Microfungus	NULL	Probable	NULL	b'Tedersoo L, et al. 2014. Science 346:e1256688 ((https://doi.org/10.1126/science.1256688))'
ASV0915	k__Fungi;p__Basidiomycota;c__Agaricostilbomycetes;o__Agaricostilbales;f__Kondoaceae;g__Bensingtonia;s__BensingtoniaUnknown	Bensingtonia	13	Saprotroph	Undefined Saprotroph	Facultative Yeast	NULL	Highly Probable	NULL	b'Kurtzman CP, et al. (eds.) 2011. The Yeasts, a Taxonomic Study. Fifth Edition. Vols 1-3. Elsevier, San Diego (ISBN: 9780444521491)'
ASV0916	k__Fungi;p__Ascomycota;c__Leotiomycetes;o__Helotiales;f__Helotiaceae;g__Articulospora;s__ArticulosporaUnknown	Articulospora	13	Saprotroph	Undefined Saprotroph	NULL	NULL	Probable	NULL	b'Tedersoo L, et al. 2014. Science 346:e1256688 ((https://doi.org/10.1126/science.1256688))'
ASV0917	k__Fungi;p__Basidiomycota;c__Agaricostilbomycetes;o__Agaricostilbales;f__Chionosphaeraceae;g__Unknown;s__UnknownUnknown	Chionosphaeraceae	9	Pathotroph-Saprotroph	Fungal Parasite-Undefined Saprotroph	Microfungus	NULL	Possible	Species appear to be mycoparasitic, associated with fungi of bark beetle galleries, wood-inhabiting Xylariaceae or lichens. Others are found erumpent from bark or decaying wood and may be sabrobic (Cannon & Kirk 2007)	b'Cannon PF, Kirk PM. 2007. Fungal Families of the World. CAB International, Cambridge (ISBN: 978-0851998275)'
ASV0918	k__Fungi;p__Ascomycota;c__Dothideomycetes;o__Pleosporales;f__Pleosporaceae;g__Bipolaris;s__Bipolarisaxonopicola	Bipolaris	13	Pathotroph	Plant Pathogen	Microfungus	NULL	Probable	NULL	b'Tedersoo L, et al. 2014. Science 346:e1256688 ((https://doi.org/10.1126/science.1256688))'
ASV0919	k__Fungi;p__Ascomycota;c__Dothideomycetes;o__Pleosporales;f__Pleosporales_fam_Incertae_sedis;g__Foliophoma;s__Foliophomafallens	-	-	-	-	-	-	-	Unassigned	-
ASV0920	k__Fungi;p__Ascomycota;c__Taphrinomycetes;o__Taphrinales;f__Taphrinaceae;g__Taphrina;s__Taphrinacarpini	Taphrina	13	Pathotroph	Plant Pathogen	Microfungus	NULL	Probable	NULL	b'The American Phytopathological Society Common Names of Plant Diseases ((http://www.apsnet.org/publications/commonnames/Pages/default.aspx))'
ASV0921	k__Fungi;p__Basidiomycota;c__Tremellomycetes;o__Tremellales;f__Rhynchogastremataceae;g__Papiliotrema;s__PapiliotremaUnknown	-	-	-	-	-	-	-	Unassigned	-
ASV0922	k__Fungi;p__Basidiomycota;c__Agaricostilbomycetes;o__Agaricostilbales;f__Kondoaceae;g__Bensingtonia;s__Bensingtoniarectispora	Bensingtonia	13	Saprotroph	Undefined Saprotroph	Facultative Yeast	NULL	Highly Probable	NULL	b'Kurtzman CP, et al. (eds.) 2011. The Yeasts, a Taxonomic Study. Fifth Edition. Vols 1-3. Elsevier, San Diego (ISBN: 9780444521491)'
ASV0923	k__Fungi;p__Basidiomycota;c__Agaricostilbomycetes;o__Agaricostilbales;f__Chionosphaeraceae;g__Unknown;s__UnknownUnknown	Chionosphaeraceae	9	Pathotroph-Saprotroph	Fungal Parasite-Undefined Saprotroph	Microfungus	NULL	Possible	Species appear to be mycoparasitic, associated with fungi of bark beetle galleries, wood-inhabiting Xylariaceae or lichens. Others are found erumpent from bark or decaying wood and may be sabrobic (Cannon & Kirk 2007)	b'Cannon PF, Kirk PM. 2007. Fungal Families of the World. CAB International, Cambridge (ISBN: 978-0851998275)'
ASV0924	k__Fungi;p__Basidiomycota;c__Agaricomycetes;o__Agaricales;f__Typhulaceae;g__Typhula;s__Typhulauncialis	Agaricales	7	Pathotroph-Saprotroph-Symbiotroph	Bryophyte Parasite-Dung Saprotroph-Ectomycorrhizal-Fungal Parasite-Leaf Saprotroph-Plant Parasite-Undefined Saprotroph-Wood Saprotroph	Agaricoid-Gasteroid-Microfungus-Secotioid-Yeast	NULL	Possible	Mushrooms and toadstools, Gill fungi, Agarics... lignicolous, sometimes muscicolous or fungicolous, saprobic, mycorrhizal, rarely parasitic on plants or fungi (Kirk et al. 2008)	b'Kirk PM et al. 2008. Dictionary of the Fungi. Tenth Edition. CAB International, Wallingford (ISBN: 978-0851998268)'
ASV0925	k__Fungi;p__Ascomycota;c__Sordariomycetes;o__Glomerellales;f__Plectosphaerellaceae;g__Gibellulopsis;s__Gibellulopsischrysanthemi	Gibellulopsis	13	Pathotroph	Plant Pathogen	NULL	NULL	Probable	NULL	b'Tedersoo L, et al. 2014. Science 346:e1256688 ((https://doi.org/10.1126/science.1256688))'
ASV0926	k__Fungi;p__Ascomycota;c__Dothideomycetes;o__Pleosporales;f__Phaeosphaeriaceae;g__Unknown;s__UnknownUnknown	Phaeosphaeriaceae	9	Pathotroph-Saprotroph	Fungal Parasite-Plant Pathogen-Plant Saprotroph	Microfungus	NULL	Probable	Necrotrophic or saprobic on a wide range of plants, especially monocotyledons; a few species parasitic on other fungi (Cannon & Kirk 2007)	b'Cannon PF, Kirk PM. 2007. Fungal Families of the World. CAB International, Cambridge (ISBN: 978-0851998275)'
ASV0927	k__Fungi;p__Ascomycota;c__Sordariomycetes;o__Hypocreales;f__Hypocreales_fam_Incertae_sedis;g__Cylindrium;s__Cylindriumelongatum	-	-	-	-	-	-	-	Unassigned	-
ASV0928	k__Fungi;p__Basidiomycota;c__Unknown;o__Unknown;f__Unknown;g__Unknown;s__UnknownUnknown	-	-	-	-	-	-	-	Unassigned	-
ASV0929	k__Fungi;p__Basidiomycota;c__Cystobasidiomycetes;o__Cystobasidiomycetes_ord_Incertae_sedis;f__Microsporomycetaceae;g__Unknown;s__UnknownUnknown	-	-	-	-	-	-	-	Unassigned	-
ASV0930	k__Fungi;p__Ascomycota;c__Dothideomycetes;o__Capnodiales;f__Teratosphaeriaceae;g__Unknown;s__UnknownUnknown	-	-	-	-	-	-	-	Unassigned	-
ASV0931	k__Fungi;p__Ascomycota;c__Dothideomycetes;o__Pleosporales;f__Periconiaceae;g__Periconia;s__Periconiamacrospinosa	Periconia	13	Pathotroph-Saprotroph-Symbiotroph	Endophyte-Plant Pathogen-Wood Saprotroph	Microfungus	Soft Rot	Possible	Dark Septate Endophyte, known from plant roots (Mandyam et al. 2010); Endophyte Host - Asteraceae, Musaceae (Costa et al. 2012)	b'Duncan CG, Eslyn WE. 1966. Mycologia 58:642-645 ((https://doi.org/10.2307/3757045)); Costa IPMW, et al. 2012. Mycotaxon 119:e26 ((http://mycotaxon.com/resources/checklists/costa_v119_checklist.pdf)); Mandyam K, et al. 2012. Mycorrhiza 22:109-119 ((https://doi.org/10.1007/s00572-011-0386-y)); Knapp DG, et al. 2012. PLOS ONE 7:e32570 (( https://doi.org/10.1371/journal.pone.0032570)); The American…
ASV0932	k__Fungi;p__Basidiomycota;c__Tremellomycetes;o__Filobasidiales;f__Filobasidiaceae;g__Filobasidium;s__Filobasidiumoeirense	Filobasidium	13	Saprotroph	Undefined Saprotroph	Facultative Yeast	NULL	Highly Probable	NULL	b'Kurtzman CP, et al. (eds.) 2011. The Yeasts, a Taxonomic Study. Fifth Edition. Vols 1-3. Elsevier, San Diego (ISBN: 9780444521491)'
ASV0933	k__Fungi;p__Ascomycota;c__Dothideomycetes;o__Pleosporales;f__Didymellaceae;g__Phomatodes;s__Phomatodesaubrietiae	Didymellaceae	9	Pathotroph-Saprotroph	Animal Pathogen-Plant Pathogen-Undefined Saprotroph	Microfungus	NULL	Possible	NULL	b'Tedersoo L, et al. 2014. Science 346:e1256688 ((https://doi.org/10.1126/science.1256688))'
ASV0934	k__Fungi;p__Ascomycota;c__Dothideomycetes;o__Pleosporales;f__Phaeosphaeriaceae;g__Pseudoophiobolus;s__Pseudoophiobolusitalicus	Phaeosphaeriaceae	9	Pathotroph-Saprotroph	Fungal Parasite-Plant Pathogen-Plant Saprotroph	Microfungus	NULL	Probable	Necrotrophic or saprobic on a wide range of plants, especially monocotyledons; a few species parasitic on other fungi (Cannon & Kirk 2007)	b'Cannon PF, Kirk PM. 2007. Fungal Families of the World. CAB International, Cambridge (ISBN: 978-0851998275)'
ASV0935	k__Fungi;p__Ascomycota;c__Dothideomycetes;o__Capnodiales;f__Teratosphaeriaceae;g__Unknown;s__UnknownUnknown	-	-	-	-	-	-	-	Unassigned	-
ASV0936	k__Fungi;p__Ascomycota;c__Leotiomycetes;o__Helotiales;f__Helotiaceae;g__Articulospora;s__ArticulosporaUnknown	Articulospora	13	Saprotroph	Undefined Saprotroph	NULL	NULL	Probable	NULL	b'Tedersoo L, et al. 2014. Science 346:e1256688 ((https://doi.org/10.1126/science.1256688))'
ASV0937	k__Fungi;p__Ascomycota;c__Unknown;o__Unknown;f__Unknown;g__Unknown;s__UnknownUnknown	-	-	-	-	-	-	-	Unassigned	-
ASV0938	k__Fungi;p__Mucoromycota;c__Mucoromycetes;o__Mucorales;f__Rhizopodaceae;g__Rhizopus;s__Rhizopusarrhizus	Rhizopus	13	Pathotroph-Saprotroph	Plant Pathogen-Undefined Saprotroph	Microfungus	NULL	Probable	NULL	b'Tedersoo L, et al. 2014. Science 346:e1256688 ((https://doi.org/10.1126/science.1256688))'
ASV0939	k__Fungi;p__Ascomycota;c__Sordariomycetes;o__Hypocreales;f__Nectriaceae;g__Volutella;s__Volutellaciliata	Nectriaceae	9	Pathotroph-Saprotroph-Symbiotroph	Animal Pathogen-Endophyte-Fungal Parasite-Lichen Parasite-Plant Pathogen-Wood Saprotroph	Microfungus	NULL	Possible	Fusarium species are amongst the economically significant plant pathogens (Cannon & Kirk 2007)	b'Cannon PF, Kirk PM. 2007. Fungal Families of the World. CAB International, Cambridge (ISBN: 978-0851998275); Hirooka Y, et al. 2012. Studies in Mycology 711-210 ((https://doi.org/10.3114/sim0001)); Tedersoo L, et al. 2014. Science 346:e1256688 ((https://doi.org/10.1126/science.1256688)); The American Phytopathological Society Common Names of Plant Diseases ((http://www.apsnet.org/publications/c…
ASV0940	k__Fungi;p__Basidiomycota;c__Agaricomycetes;o__Unknown;f__Unknown;g__Unknown;s__UnknownUnknown	-	-	-	-	-	-	-	Unassigned	-
ASV0941	k__Fungi;p__Ascomycota;c__Dothideomycetes;o__Pleosporales;f__Unknown;g__Unknown;s__UnknownUnknown	-	-	-	-	-	-	-	Unassigned	-
ASV0942	k__Fungi;p__Ascomycota;c__Dothideomycetes;o__Capnodiales;f__Mycosphaerellaceae;g__Septoria;s__SeptoriaUnknown	Mycosphaerellaceae	9	Pathotroph-Saprotroph	Plant Pathogen-Undefined Saprotroph	Microfungus	NULL	Probable	Biotrophic, necrotrophic or saprobic on various plant tissues (Cannon & Kirk 2007)	b'Cannon PF, Kirk PM. 2007. Fungal Families of the World. CAB International, Cambridge (ISBN: 978-0851998275)'
ASV0943	k__Fungi;p__Basidiomycota;c__Unknown;o__Unknown;f__Unknown;g__Unknown;s__UnknownUnknown	-	-	-	-	-	-	-	Unassigned	-
ASV0944	k__Fungi;p__Basidiomycota;c__Tremellomycetes;o__Tremellales;f__Bulleribasidiaceae;g__Dioszegia;s__Dioszegiabuhagiarii	-	-	-	-	-	-	-	Unassigned	-
ASV0945	k__Fungi;p__Ascomycota;c__Leotiomycetes;o__Helotiales;f__Unknown;g__Unknown;s__UnknownUnknown	-	-	-	-	-	-	-	Unassigned	-
ASV0946	k__Fungi;p__Basidiomycota;c__Agaricostilbomycetes;o__Agaricostilbales;f__Ruineniaceae;g__Ruinenia;s__Ruineniaclavata	-	-	-	-	-	-	-	Unassigned	-
ASV0947	k__Fungi;p__Basidiomycota;c__Cystobasidiomycetes;o__Erythrobasidiales;f__Erythrobasidiaceae;g__Erythrobasidium;s__Erythrobasidiumyunnanense	-	-	-	-	-	-	-	Unassigned	-
ASV0948	k__Fungi;p__Ascomycota;c__Dothideomycetes;o__Pleosporales;f__Unknown;g__Unknown;s__UnknownUnknown	-	-	-	-	-	-	-	Unassigned	-
ASV0949	k__Fungi;p__Basidiomycota;c__Tremellomycetes;o__Filobasidiales;f__Filobasidiaceae;g__Naganishia;s__NaganishiaUnknown	-	-	-	-	-	-	-	Unassigned	-
ASV0950	k__Fungi;p__Ascomycota;c__Eurotiomycetes;o__Chaetothyriales;f__Cyphellophoraceae;g__Cyphellophora;s__CyphellophoraUnknown	Cyphellophora	13	Pathotroph-Saprotroph	Animal Pathogen-Undefined Saprotroph	Facultative Yeast-Microfungus	NULL	Probable	Consult the current literature for updated names on this group that included the Black Yeasts; Some species are likely opportunistic human pathogen (Irinyi et al. 2015)	b'Tedersoo L, et al. 2014. Science 346:e1256688 ((https://doi.org/10.1126/science.1256688)); Irinyi L, et al. 2015. Medical Mycology 53:313-337 ((https://doi.org/10.1093/mmy/myv008))'
ASV0951	k__Fungi;p__Ascomycota;c__Sordariomycetes;o__Glomerellales;f__Glomerellaceae;g__Colletotrichum;s__Colletotrichumtrichellum	Colletotrichum	13	Pathotroph-Symbiotroph	Endophyte-Plant Pathogen	Microfungus	NULL	Probable	NULL	b'Costa IPMW, et al. 2012. Mycotaxon 119:e26 ((http://mycotaxon.com/resources/checklists/costa_v119_checklist.pdf)); Tedersoo L, et al. 2014. Science 346:e1256688 ((https://doi.org/10.1126/science.1256688)); The American Phytopathological Society Common Names of Plant Diseases ((http://www.apsnet.org/publications/commonnames/Pages/default.aspx))'
ASV0952	k__Fungi;p__Ascomycota;c__Sordariomycetes;o__Xylariales;f__Sporocadaceae;g__Unknown;s__UnknownUnknown	-	-	-	-	-	-	-	Unassigned	-
ASV0953	k__Fungi;p__Basidiomycota;c__Agaricomycetes;o__Russulales;f__Peniophoraceae;g__Peniophora;s__PeniophoraUnknown	Peniophora	13	Pathotroph-Saprotroph	Plant Pathogen-Wood Saprotroph	Corticioid	White Rot	Probable	NULL	b'Tedersoo L, et al. 2014. Science 346:e1256688 ((https://doi.org/10.1126/science.1256688))'
ASV0954	k__Fungi;p__Kickxellomycota;c__Kickxellomycetes;o__Kickxellales;f__Kickxellaceae;g__Spiromyces;s__Spiromycesaspiralis	Spiromyces	13	Saprotroph	Undefined Saprotroph	NULL	NULL	Probable	NULL	b'Tedersoo L, et al. 2014. Science 346:e1256688 ((https://doi.org/10.1126/science.1256688))'
ASV0955	k__Fungi;p__Ascomycota;c__Sordariomycetes;o__Hypocreales;f__Hypocreales_fam_Incertae_sedis;g__Fusariella;s__FusariellaUnknown	-	-	-	-	-	-	-	Unassigned	-
ASV0956	k__Fungi;p__Basidiomycota;c__Agaricomycetes;o__Cantharellales;f__Cantharellales_fam_Incertae_sedis;g__Minimedusa;s__Minimedusapolyspora	-	-	-	-	-	-	-	Unassigned	-
ASV0957	k__Fungi;p__Ascomycota;c__Dothideomycetes;o__Pleosporales;f__Phaeosphaeriaceae;g__Neosetophoma;s__NeosetophomaUnknown	Neosetophoma	13	Saprotroph	Undefined Saprotroph	NULL	NULL	Probable	NULL	b'Tedersoo L, et al. 2014. Science 346:e1256688 ((https://doi.org/10.1126/science.1256688))'
ASV0958	k__Fungi;p__Ascomycota;c__Sordariomycetes;o__Trichosphaeriales;f__Trichosphaeriaceae;g__Nigrospora;s__Nigrosporaoryzae	Nigrospora	13	Saprotroph	Undefined Saprotroph	NULL	NULL	Probable	NULL	b'Tedersoo L, et al. 2014. Science 346:e1256688 ((https://doi.org/10.1126/science.1256688))'
ASV0959	k__Fungi;p__Basidiomycota;c__Exobasidiomycetes;o__Entylomatales;f__Unknown;g__Unknown;s__UnknownUnknown	-	-	-	-	-	-	-	Unassigned	-
ASV0960	k__Fungi;p__Ascomycota;c__Unknown;o__Unknown;f__Unknown;g__Unknown;s__UnknownUnknown	-	-	-	-	-	-	-	Unassigned	-
ASV0961	k__Fungi;p__Ascomycota;c__Lecanoromycetes;o__Caliciales;f__Physciaceae;g__Unknown;s__UnknownUnknown	Physciaceae	9	Symbiotroph	Lichenized	Thallus	NULL	Highly Probable	Lichenized with green algae, often on nitrogen-rich substrata (Cannon & Kirk 2007)	b'Cannon PF, Kirk PM. 2007. Fungal Families of the World. CAB International, Cambridge (ISBN: 978-0851998275)'
ASV0962	k__Fungi;p__Ascomycota;c__Sordariomycetes;o__Diaporthales;f__Valsaceae;g__Cytospora;s__Cytosporaprunicola	Cytospora	13	Pathotroph-Saprotroph-Symbiotroph	Endophyte-Plant Pathogen-Wood Saprotroph	Microfungus	Soft Rot	Probable	NULL	b'Duncan CG, Eslyn WE. 1966. Mycologia 58:642-645 ((https://doi.org/10.2307/3757045)); Tedersoo L, et al. 2014. Science 346:e1256688 ((https://doi.org/10.1126/science.1256688))'
ASV0963	k__Fungi;p__Basidiomycota;c__Cystobasidiomycetes;o__Cystobasidiomycetes_ord_Incertae_sedis;f__Symmetrosporaceae;g__Symmetrospora;s__Symmetrosporacoprosmae	-	-	-	-	-	-	-	Unassigned	-
ASV0964	k__Fungi;p__Basidiomycota;c__Microbotryomycetes;o__Microbotryomycetes_ord_Incertae_sedis;f__Chrysozymaceae;g__Unknown;s__UnknownUnknown	-	-	-	-	-	-	-	Unassigned	-
ASV0965	k__Fungi;p__Ascomycota;c__Dothideomycetes;o__Capnodiales;f__Teratosphaeriaceae;g__Lapidomyces;s__LapidomycesUnknown	-	-	-	-	-	-	-	Unassigned	-
ASV0966	k__Fungi;p__Ascomycota;c__Eurotiomycetes;o__Chaetothyriales;f__Unknown;g__Unknown;s__UnknownUnknown	-	-	-	-	-	-	-	Unassigned	-
ASV0967	k__Fungi;p__Basidiomycota;c__Agaricomycetes;o__Agaricales;f__Lycoperdaceae;g__Lycoperdon;s__Lycoperdonexcipuliforme	Agaricales	7	Pathotroph-Saprotroph-Symbiotroph	Bryophyte Parasite-Dung Saprotroph-Ectomycorrhizal-Fungal Parasite-Leaf Saprotroph-Plant Parasite-Undefined Saprotroph-Wood Saprotroph	Agaricoid-Gasteroid-Microfungus-Secotioid-Yeast	NULL	Possible	Mushrooms and toadstools, Gill fungi, Agarics... lignicolous, sometimes muscicolous or fungicolous, saprobic, mycorrhizal, rarely parasitic on plants or fungi (Kirk et al. 2008)	b'Kirk PM et al. 2008. Dictionary of the Fungi. Tenth Edition. CAB International, Wallingford (ISBN: 978-0851998268)'
ASV0968	k__Fungi;p__Basidiomycota;c__Tremellomycetes;o__Cystofilobasidiales;f__Mrakiaceae;g__Udeniomyces;s__Udeniomycespuniceus	-	-	-	-	-	-	-	Unassigned	-
ASV0969	k__Fungi;p__Ascomycota;c__Leotiomycetes;o__Helotiales;f__Sclerotiniaceae;g__Unknown;s__UnknownUnknown	Sclerotiniaceae	9	Pathotroph	Plant Pathogen	Microfungus	NULL	Probable	Primarily necrotrophs, infecting roots, leaves, fruits, seeds, etc. and causing moulds, damping off etc. Sclerotia often overwinter and can survive for long periods in soil (Cannon & Kirk 2007)	b'Cannon PF, Kirk PM. 2007. Fungal Families of the World. CAB International, Cambridge (ISBN: 978-0851998275)'
ASV0970	k__Fungi;p__Ascomycota;c__Leotiomycetes;o__Helotiales;f__Dermateaceae;g__Pyrenopeziza;s__Pyrenopezizapetiolaris	Dermateaceae	9	Pathotroph-Saprotroph	Plant Pathogen-Plant Saprotroph	Microfungus	NULL	Probable	Saprobic or parasitic on herbaceous and woody material (Cannon & Kirk 2007)	b'Cannon PF, Kirk PM. 2007. Fungal Families of the World. CAB International, Cambridge (ISBN: 978-0851998275)'
ASV0971	k__Fungi;p__Ascomycota;c__Sordariomycetes;o__Diaporthales;f__Diaporthaceae;g__Diaporthe;s__Diaporthenovem	Diaporthaceae	9	Pathotroph-Saprotroph-Symbiotroph	Endophyte-Plant Pathogen-Plant Saprotroph	Microfungus	NULL	Probable	Most species are weak pathogens or endophytes in leaf or stem tissue, growing saprobically after the plant dies (Cannon & Kirk 2007)	b'Cannon PF, Kirk PM. 2007. Fungal Families of the World. CAB International, Cambridge (ISBN: 978-0851998275)'
ASV0972	k__Fungi;p__Ascomycota;c__Dothideomycetes;o__Capnodiales;f__Unknown;g__Unknown;s__UnknownUnknown	-	-	-	-	-	-	-	Unassigned	-
ASV0973	k__Fungi;p__Ascomycota;c__Dothideomycetes;o__Pleosporales;f__Phaeosphaeriaceae;g__Muriphaeosphaeria;s__Muriphaeosphaeriaviburni	Phaeosphaeriaceae	9	Pathotroph-Saprotroph	Fungal Parasite-Plant Pathogen-Plant Saprotroph	Microfungus	NULL	Probable	Necrotrophic or saprobic on a wide range of plants, especially monocotyledons; a few species parasitic on other fungi (Cannon & Kirk 2007)	b'Cannon PF, Kirk PM. 2007. Fungal Families of the World. CAB International, Cambridge (ISBN: 978-0851998275)'
ASV0974	k__Fungi;p__Basidiomycota;c__Unknown;o__Unknown;f__Unknown;g__Unknown;s__UnknownUnknown	-	-	-	-	-	-	-	Unassigned	-
ASV0975	k__Fungi;p__Ascomycota;c__Dothideomycetes;o__Pleosporales;f__Phaeosphaeriaceae;g__Unknown;s__UnknownUnknown	Phaeosphaeriaceae	9	Pathotroph-Saprotroph	Fungal Parasite-Plant Pathogen-Plant Saprotroph	Microfungus	NULL	Probable	Necrotrophic or saprobic on a wide range of plants, especially monocotyledons; a few species parasitic on other fungi (Cannon & Kirk 2007)	b'Cannon PF, Kirk PM. 2007. Fungal Families of the World. CAB International, Cambridge (ISBN: 978-0851998275)'
ASV0976	k__Fungi;p__Ascomycota;c__Leotiomycetes;o__Phacidiales;f__Phacidiaceae;g__Gremmenia;s__Gremmeniainfestans	Gremmenia	13	Pathotroph	Plant Pathogen	NULL	NULL	Highly Probable	Cause of needle blight, snow-blight, snow mould disease; Synonymous with Phacidium abietis	b'Crous PW, et al. 2014. IMA Fungus 5:173-193 ((https://doi.org/10.5598/imafungus.2014.05.02.02))'
ASV0977	k__Fungi;p__Ascomycota;c__Sordariomycetes;o__Xylariales;f__Hyponectriaceae;g__Monographella;s__Monographellanivalis	Hyponectriaceae	9	Pathotroph-Saprotroph	Plant Pathogen-Undefined Saprotroph	Microfungus	NULL	Probable	Saprobic or neurotrophic in herbaceous and woody plant material (Cannon & Kirk 2007)	b'Cannon PF, Kirk PM. 2007. Fungal Families of the World. CAB International, Cambridge (ISBN: 978-0851998275)'
ASV0978	k__Fungi;p__Basidiomycota;c__Exobasidiomycetes;o__Georgefischeriales;f__Georgefischeriaceae;g__Jamesdicksonia;s__Jamesdicksoniabrizae	Jamesdicksonia	13	Pathotroph	Plant Pathogen	NULL	NULL	Probable	NULL	b'Tedersoo L, et al. 2014. Science 346:e1256688 ((https://doi.org/10.1126/science.1256688))'
ASV0979	k__Fungi;p__Basidiomycota;c__Unknown;o__Unknown;f__Unknown;g__Unknown;s__UnknownUnknown	-	-	-	-	-	-	-	Unassigned	-
ASV0980	k__Fungi;p__Ascomycota;c__Dothideomycetes;o__Pleosporales;f__Phaeosphaeriaceae;g__Paraphoma;s__ParaphomaUnknown	Phaeosphaeriaceae	9	Pathotroph-Saprotroph	Fungal Parasite-Plant Pathogen-Plant Saprotroph	Microfungus	NULL	Probable	Necrotrophic or saprobic on a wide range of plants, especially monocotyledons; a few species parasitic on other fungi (Cannon & Kirk 2007)	b'Cannon PF, Kirk PM. 2007. Fungal Families of the World. CAB International, Cambridge (ISBN: 978-0851998275)'
ASV0981	k__Fungi;p__Ascomycota;c__Eurotiomycetes;o__Eurotiales;f__Aspergillaceae;g__Penicillium;s__Penicilliumantarcticum	-	-	-	-	-	-	-	Unassigned	-
ASV0982	k__Fungi;p__Ascomycota;c__Dothideomycetes;o__Pleosporales;f__Pleosporaceae;g__Pyrenophora;s__PyrenophoraUnknown	Pleosporaceae	9	Pathotroph-Saprotroph	Endophyte-Lichen Parasite-Plant Pathogen-Undefined Saprotroph	Microfungus	NULL	Probable	Necrotrophic pathogens and saprobes, especially associated with grasses. Many species are seed-borne (Cannon & Kirk 2007)	b'Cannon PF, Kirk PM. 2007. Fungal Families of the World. CAB International, Cambridge (ISBN: 978-0851998275); David AS, et al. 2016. Microbial Ecology 71:912-926 ((https://doi.org/10.1007/s00248-015-0712-6)); Lawrey JD, Diederich P. 2016. http://www.lichenicolous.net (accessed 24 May 2017) ((http://www.lichenicolous.net))'
ASV0983	k__Fungi;p__Basidiomycota;c__Agaricomycetes;o__Corticiales;f__Corticiaceae;g__Laetisaria;s__Laetisariaarvalis	Corticiaceae	9	Pathotroph-Saprotroph	Lichen Parasite-Plant Pathogen-Wood Saprotroph	Corticioid-Microfungus	NULL	Possible	Saprobes or pathogens on a wide range of mainly woody substrata; a few species are lichenicolous and some are grass pathogens (Cannon & Kirk 2007)	b'Cannon PF, Kirk PM. 2007. Fungal Families of the World. CAB International, Cambridge (ISBN: 978-0851998275)'
ASV0984	k__Fungi;p__Basidiomycota;c__Agaricomycetes;o__Unknown;f__Unknown;g__Unknown;s__UnknownUnknown	-	-	-	-	-	-	-	Unassigned	-
ASV0985	k__Fungi;p__Ascomycota;c__Saccharomycetes;o__Saccharomycetales;f__Saccharomycetales_fam_Incertae_sedis;g__Starmerella;s__Starmerellabombicola	-	-	-	-	-	-	-	Unassigned	-
ASV0986	k__Fungi;p__Basidiomycota;c__Agaricostilbomycetes;o__Agaricostilbales;f__Chionosphaeraceae;g__Unknown;s__UnknownUnknown	Chionosphaeraceae	9	Pathotroph-Saprotroph	Fungal Parasite-Undefined Saprotroph	Microfungus	NULL	Possible	Species appear to be mycoparasitic, associated with fungi of bark beetle galleries, wood-inhabiting Xylariaceae or lichens. Others are found erumpent from bark or decaying wood and may be sabrobic (Cannon & Kirk 2007)	b'Cannon PF, Kirk PM. 2007. Fungal Families of the World. CAB International, Cambridge (ISBN: 978-0851998275)'
ASV0987	k__Fungi;p__Ascomycota;c__Dothideomycetes;o__Pleosporales;f__Dictyosporiaceae;g__Dictyosporium;s__Dictyosporiumheptasporum	Dictyosporiaceae	9	Saprotroph	Undefined Saprotroph	Microfungus	NULL	Probable	NULL	b'Tedersoo L, et al. 2014. Science 346:e1256688 ((https://doi.org/10.1126/science.1256688))'
ASV0988	k__Fungi;p__Ascomycota;c__Dothideomycetes;o__Pleosporales;f__Didymosphaeriaceae;g__Paraphaeosphaeria;s__Paraphaeosphaerianeglecta	Didymosphaeriaceae	9	Pathotroph-Saprotroph-Symbiotroph	Endophyte-Lichen Parasite-Plant Pathogen-Undefined Saprotroph	Microfungus	NULL	Probable	Saprobes in both woody and herbaceous material, also parasitic on other fungi (Cannon & Kirk 2007)	b'Cannon PF, Kirk PM. 2007. Fungal Families of the World. CAB International, Cambridge (ISBN: 978-0851998275); Massimo NC, et al. 2015. Microbial Ecology 70:61-76 ((https://doi.org/10.1007/s00248-014-0563-6))'
ASV0989	k__Fungi;p__Ascomycota;c__Leotiomycetes;o__Helotiales;f__Hyaloscyphaceae;g__Unknown;s__UnknownUnknown	Hyaloscyphaceae	9	Saprotroph	Plant Saprotroph-Wood Saprotroph	Microfungus	NULL	Probable	Saprobic on woody and herbaceous material (Cannon & Kirk 2007)	b'Cannon PF, Kirk PM. 2007. Fungal Families of the World. CAB International, Cambridge (ISBN: 978-0851998275)'
ASV0990	k__Fungi;p__Basidiomycota;c__Cystobasidiomycetes;o__Cystobasidiomycetes_ord_Incertae_sedis;f__Symmetrosporaceae;g__Symmetrospora;s__SymmetrosporaUnknown	-	-	-	-	-	-	-	Unassigned	-
ASV0991	k__Fungi;p__Basidiomycota;c__Tremellomycetes;o__Tremellales;f__Unknown;g__Unknown;s__UnknownUnknown	-	-	-	-	-	-	-	Unassigned	-
ASV0992	k__Fungi;p__Ascomycota;c__Leotiomycetes;o__Helotiales;f__Dermateaceae;g__Helgardia;s__HelgardiaUnknown	Dermateaceae	9	Pathotroph-Saprotroph	Plant Pathogen-Plant Saprotroph	Microfungus	NULL	Probable	Saprobic or parasitic on herbaceous and woody material (Cannon & Kirk 2007)	b'Cannon PF, Kirk PM. 2007. Fungal Families of the World. CAB International, Cambridge (ISBN: 978-0851998275)'
ASV0993	k__Fungi;p__Ascomycota;c__Eurotiomycetes;o__Chaetothyriales;f__Cyphellophoraceae;g__Cyphellophora;s__Cyphellophoraclematidis	Cyphellophora	13	Pathotroph-Saprotroph	Animal Pathogen-Undefined Saprotroph	Facultative Yeast-Microfungus	NULL	Probable	Consult the current literature for updated names on this group that included the Black Yeasts; Some species are likely opportunistic human pathogen (Irinyi et al. 2015)	b'Tedersoo L, et al. 2014. Science 346:e1256688 ((https://doi.org/10.1126/science.1256688)); Irinyi L, et al. 2015. Medical Mycology 53:313-337 ((https://doi.org/10.1093/mmy/myv008))'
ASV0994	k__Fungi;p__Ascomycota;c__Pezizomycetes;o__Pezizales;f__Pezizaceae;g__Iodophanus;s__Iodophanustestaceus	Iodophanus	13	Saprotroph	Undefined Saprotroph	NULL	NULL	Probable	NULL	b'Tedersoo L, et al. 2014. Science 346:e1256688 ((https://doi.org/10.1126/science.1256688))'
ASV0995	k__Fungi;p__Basidiomycota;c__Tremellomycetes;o__Filobasidiales;f__Piskurozymaceae;g__Piskurozyma;s__Piskurozymacylindrica	-	-	-	-	-	-	-	Unassigned	-
ASV0996	k__Fungi;p__Basidiomycota;c__Agaricomycetes;o__Russulales;f__Auriscalpiaceae;g__Auriscalpium;s__AuriscalpiumUnknown	Auriscalpiaceae	9	Pathotroph-Saprotroph	Plant Pathogen-Wood Saprotroph	Hydnoid	White Rot	Probable	Saprobic or parasitic, on wood of gymnosperms and angiosperms, producing white rots (Cannon & Kirk 2007)	b'Cannon PF, Kirk PM. 2007. Fungal Families of the World. CAB International, Cambridge (ISBN: 978-0851998275)'
ASV0997	k__Fungi;p__Basidiomycota;c__Microbotryomycetes;o__Leucosporidiales;f__Leucosporidiaceae;g__Unknown;s__UnknownUnknown	Leucosporidiaceae	9	Saprotroph	Soil Saprotroph-Undefined Saprotroph	Yeast	NULL	Probable	A yeast from fruit (Barnett & Buhagiar 1971; Syn. Candida-Leucosporidium-Rhodotorula-Torulopsis-Vanrijia spp.);Isolated from permafrost soil (Golubev 1998; Syn. Leucosporidium/Rhodotorula spp.); isolated from a wide range of substrata (Cannon & Kirk 2007)	b'Barnett JA, Buhagiar RWM. 1971. Journal of General Microbiology 67:233-238 ((https://doi.org/10.1099/00221287-67-2-233)); Golubev WI. 1998. Mikologiya i Fitopatologiya 32:8-13 ((https://www.binran.ru/files/journals/MiF/MiF_1998_32_3.pdf)); Cannon PF, Kirk PM. 2007. Fungal Families of the World. CAB International, Cambridge (ISBN: 978-0851998275)'
ASV0998	k__Fungi;p__Basidiomycota;c__Microbotryomycetes;o__Sporidiobolales;f__Sporidiobolaceae;g__Rhodosporidiobolus;s__Rhodosporidioboluscolostri	Sporidiobolaceae	9	Pathotroph-Saprotroph	Animal Pathogen-Undefined Saprotroph	Microfungus	NULL	Probable	Saprobic, found in a wide range of habitats and especially in aquatic systems. Some of the red yeasts in this family are widely encountered spoilage organisms and opportunistic human pathogens (Cannon & Kirk 2007)	b'Cannon PF, Kirk PM. 2007. Fungal Families of the World. CAB International, Cambridge (ISBN: 978-0851998275)'
ASV0999	k__Fungi;p__Basidiomycota;c__Unknown;o__Unknown;f__Unknown;g__Unknown;s__UnknownUnknown	-	-	-	-	-	-	-	Unassigned	-
ASV1000	k__Fungi;p__Basidiomycota;c__Cystobasidiomycetes;o__Erythrobasidiales;f__Erythrobasidiaceae;g__Erythrobasidium;s__Erythrobasidiumhasegawianum	-	-	-	-	-	-	-	Unassigned	-
ASV1001	k__Fungi;p__Ascomycota;c__Taphrinomycetes;o__Taphrinales;f__Taphrinaceae;g__Taphrina;s__Taphrinapopulina	Taphrina	13	Pathotroph	Plant Pathogen	Microfungus	NULL	Probable	NULL	b'The American Phytopathological Society Common Names of Plant Diseases ((http://www.apsnet.org/publications/commonnames/Pages/default.aspx))'
ASV1002	k__Fungi;p__Ascomycota;c__Unknown;o__Unknown;f__Unknown;g__Unknown;s__UnknownUnknown	-	-	-	-	-	-	-	Unassigned	-
ASV1003	k__Fungi;p__Basidiomycota;c__Agaricostilbomycetes;o__Unknown;f__Unknown;g__Unknown;s__UnknownUnknown	-	-	-	-	-	-	-	Unassigned	-
ASV1004	k__Fungi;p__Ascomycota;c__Dothideomycetes;o__Pleosporales;f__Didymellaceae;g__Didymella;s__DidymellaUnknown	Didymella	13	Pathotroph-Saprotroph	Animal Pathogen-Plant Pathogen-Undefined Saprotroph	Microfungus	NULL	Probable	NULL	b'Tedersoo L, et al. 2014. Science 346:e1256688 ((https://doi.org/10.1126/science.1256688))'
ASV1005	k__Fungi;p__Ascomycota;c__Dothideomycetes;o__Pleosporales;f__Phaeosphaeriaceae;g__Neosetophoma;s__Neosetophomasamararum	Neosetophoma	13	Saprotroph	Undefined Saprotroph	NULL	NULL	Probable	NULL	b'Tedersoo L, et al. 2014. Science 346:e1256688 ((https://doi.org/10.1126/science.1256688))'
ASV1006	k__Fungi;p__Basidiomycota;c__Agaricomycetes;o__Corticiales;f__Corticiaceae;g__Laetisaria;s__Laetisariaarvalis	Corticiaceae	9	Pathotroph-Saprotroph	Lichen Parasite-Plant Pathogen-Wood Saprotroph	Corticioid-Microfungus	NULL	Possible	Saprobes or pathogens on a wide range of mainly woody substrata; a few species are lichenicolous and some are grass pathogens (Cannon & Kirk 2007)	b'Cannon PF, Kirk PM. 2007. Fungal Families of the World. CAB International, Cambridge (ISBN: 978-0851998275)'
ASV1007	k__Fungi;p__Basidiomycota;c__Cystobasidiomycetes;o__Erythrobasidiales;f__Erythrobasidiaceae;g__Erythrobasidium;s__Erythrobasidiumyunnanense	-	-	-	-	-	-	-	Unassigned	-
ASV1008	k__Fungi;p__Ascomycota;c__Leotiomycetes;o__Helotiales;f__Hyaloscyphaceae;g__Unknown;s__UnknownUnknown	Hyaloscyphaceae	9	Saprotroph	Plant Saprotroph-Wood Saprotroph	Microfungus	NULL	Probable	Saprobic on woody and herbaceous material (Cannon & Kirk 2007)	b'Cannon PF, Kirk PM. 2007. Fungal Families of the World. CAB International, Cambridge (ISBN: 978-0851998275)'
ASV1009	k__Fungi;p__Ascomycota;c__Dothideomycetes;o__Mytilinidiales;f__Mytilinidiaceae;g__Lophium;s__Lophiumarboricola	Lophium	13	Saprotroph	Undefined Saprotroph	NULL	NULL	Probable	NULL	b'Tedersoo L, et al. 2014. Science 346:e1256688 ((https://doi.org/10.1126/science.1256688))'
ASV1010	k__Fungi;p__Ascomycota;c__Unknown;o__Unknown;f__Unknown;g__Unknown;s__UnknownUnknown	-	-	-	-	-	-	-	Unassigned	-
ASV1011	k__Fungi;p__Basidiomycota;c__Agaricostilbomycetes;o__Unknown;f__Unknown;g__Unknown;s__UnknownUnknown	-	-	-	-	-	-	-	Unassigned	-
ASV1012	k__Fungi;p__Ascomycota;c__Leotiomycetes;o__Helotiales;f__Helotiaceae;g__Crocicreas;s__CrocicreasUnknown	Crocicreas	13	Saprotroph	Undefined Saprotroph	Pezizoid	NULL	Probable	NULL	b'Carpenter SE, 1983. Memoirs of The New York Botanical Garden 33:1-290 (ISBN: 978-0893272302)'
ASV1013	k__Fungi;p__Ascomycota;c__Lecanoromycetes;o__Ostropales;f__Stictidaceae;g__Unknown;s__UnknownUnknown	Stictidaceae	9	Symbiotroph	Lichenized-Wood Saprotroph	Microfungus-Thallus	NULL	Probable	Saprobic on wood and stems, a few species lichenized or lignicolous (Cannon & Kirk 2007)	b'Cannon PF, Kirk PM. 2007. Fungal Families of the World. CAB International, Cambridge (ISBN: 978-0851998275)'
ASV1014	k__Fungi;p__Ascomycota;c__Leotiomycetes;o__Phacidiales;f__Phacidiaceae;g__Gremmenia;s__Gremmeniainfestans	Gremmenia	13	Pathotroph	Plant Pathogen	NULL	NULL	Highly Probable	Cause of needle blight, snow-blight, snow mould disease; Synonymous with Phacidium abietis	b'Crous PW, et al. 2014. IMA Fungus 5:173-193 ((https://doi.org/10.5598/imafungus.2014.05.02.02))'
ASV1015	k__Fungi;p__Basidiomycota;c__Tremellomycetes;o__Tremellales;f__Unknown;g__Unknown;s__UnknownUnknown	-	-	-	-	-	-	-	Unassigned	-
ASV1016	k__Fungi;p__Ascomycota;c__Dothideomycetes;o__Pleosporales;f__Lophiostomataceae;g__Sigarispora;s__SigarisporaUnknown	Lophiostomataceae	9	Pathotroph-Saprotroph	Plant Pathogen-Undefined Saprotroph	Microfungus	NULL	Probable	Saprobic or necrotrophic on herbaceous and woody stems (Cannon & Kirk 2007)	b'Cannon PF, Kirk PM. 2007. Fungal Families of the World. CAB International, Cambridge (ISBN: 978-0851998275)'
ASV1017	k__Fungi;p__Ascomycota;c__Dothideomycetes;o__Pleosporales;f__Phaeosphaeriaceae;g__Phaeosphaeria;s__Phaeosphaeriacaricicola	Phaeosphaeria	13	Saprotroph	Undefined Saprotroph	NULL	NULL	Probable	NULL	b'Tedersoo L, et al. 2014. Science 346:e1256688 ((https://doi.org/10.1126/science.1256688))'
ASV1018	k__Fungi;p__Ascomycota;c__Dothideomycetes;o__Pleosporales;f__Didymosphaeriaceae;g__Pseudocamarosporium;s__Pseudocamarosporiumpropinquum	Didymosphaeriaceae	9	Pathotroph-Saprotroph-Symbiotroph	Endophyte-Lichen Parasite-Plant Pathogen-Undefined Saprotroph	Microfungus	NULL	Probable	Saprobes in both woody and herbaceous material, also parasitic on other fungi (Cannon & Kirk 2007)	b'Cannon PF, Kirk PM. 2007. Fungal Families of the World. CAB International, Cambridge (ISBN: 978-0851998275); Massimo NC, et al. 2015. Microbial Ecology 70:61-76 ((https://doi.org/10.1007/s00248-014-0563-6))'
ASV1019	k__Fungi;p__Ascomycota;c__Unknown;o__Unknown;f__Unknown;g__Unknown;s__UnknownUnknown	-	-	-	-	-	-	-	Unassigned	-
ASV1020	k__Fungi;p__Ascomycota;c__Dothideomycetes;o__Pleosporales;f__Didymosphaeriaceae;g__Paraphaeosphaeria;s__Paraphaeosphaeriamichotii	Didymosphaeriaceae	9	Pathotroph-Saprotroph-Symbiotroph	Endophyte-Lichen Parasite-Plant Pathogen-Undefined Saprotroph	Microfungus	NULL	Probable	Saprobes in both woody and herbaceous material, also parasitic on other fungi (Cannon & Kirk 2007)	b'Cannon PF, Kirk PM. 2007. Fungal Families of the World. CAB International, Cambridge (ISBN: 978-0851998275); Massimo NC, et al. 2015. Microbial Ecology 70:61-76 ((https://doi.org/10.1007/s00248-014-0563-6))'
ASV1021	k__Fungi;p__Ascomycota;c__Leotiomycetes;o__Helotiales;f__Helotiaceae;g__Articulospora;s__ArticulosporaUnknown	Articulospora	13	Saprotroph	Undefined Saprotroph	NULL	NULL	Probable	NULL	b'Tedersoo L, et al. 2014. Science 346:e1256688 ((https://doi.org/10.1126/science.1256688))'
ASV1022	k__Fungi;p__Basidiomycota;c__Tremellomycetes;o__Filobasidiales;f__Piskurozymaceae;g__Piskurozyma;s__Piskurozymataiwanensis	-	-	-	-	-	-	-	Unassigned	-
ASV1023	k__Fungi;p__Ascomycota;c__Leotiomycetes;o__Helotiales;f__Helotiaceae;g__Tricladium;s__Tricladiumangustum	Helotiaceae	9	Saprotroph-Symbiotroph	Ectomycorrhizal-Fungal Parasite-Plant Pathogen-Wood Saprotroph	Microfungus	NULL	Probable	Usually saprobic on herbaceous or woody tissues, some species fungicolous. A few species are known to form mycorrhizae (Cannon & Kirk 2007)	b'Cannon PF, Kirk PM. 2007. Fungal Families of the World. CAB International, Cambridge (ISBN: 978-0851998275)'
ASV1024	k__Fungi;p__Basidiomycota;c__Agaricomycetes;o__Polyporales;f__Hyphodermataceae;g__Hyphoderma;s__Hyphodermasetigerum	-	-	-	-	-	-	-	Unassigned	-
ASV1025	k__Fungi;p__Ascomycota;c__Leotiomycetes;o__Helotiales;f__Dermateaceae;g__Mollisia;s__MollisiaUnknown	Dermateaceae	9	Pathotroph-Saprotroph	Plant Pathogen-Plant Saprotroph	Microfungus	NULL	Probable	Saprobic or parasitic on herbaceous and woody material (Cannon & Kirk 2007)	b'Cannon PF, Kirk PM. 2007. Fungal Families of the World. CAB International, Cambridge (ISBN: 978-0851998275)'
ASV1026	k__Fungi;p__Ascomycota;c__Sordariomycetes;o__Diaporthales;f__Diaporthaceae;g__Diaporthe;s__Diaporthegoulteri	Diaporthaceae	9	Pathotroph-Saprotroph-Symbiotroph	Endophyte-Plant Pathogen-Plant Saprotroph	Microfungus	NULL	Probable	Most species are weak pathogens or endophytes in leaf or stem tissue, growing saprobically after the plant dies (Cannon & Kirk 2007)	b'Cannon PF, Kirk PM. 2007. Fungal Families of the World. CAB International, Cambridge (ISBN: 978-0851998275)'
ASV1027	k__Fungi;p__Ascomycota;c__Sordariomycetes;o__Glomerellales;f__Plectosphaerellaceae;g__Verticillium;s__Verticilliumalbo-atrum	Plectosphaerellaceae	13	Pathotroph-Saprotroph-Symbiotroph	Animal Pathogen-Endophyte-Fungal Parasite-Plant Pathogen=Wood Saprotroph	Microfungus	NULL	Possible	NULL	b'Duncan CG, Eslyn WE. 1966. Mycologia 58:642-645 ((https://doi.org/10.2307/3757045)); Nilsson T. 1973. Studia Forestalia Suecica 104:1-40 ((https://pub.epsilon.slu.se/5711/)); Worrall JJ, et al. 1997. Mycologia 89:199-219 ((https://doi.org/10.2307/3761073)); Hanada RE, et al. 2010. Fungal Biology 114:901-910 ((https://doi.org/10.1016/j.funbio.2010.08.006)); Del Olmo-Ruiz M, Arnold AE. 2014. Myco…
ASV1028	k__Fungi;p__Ascomycota;c__Leotiomycetes;o__Erysiphales;f__Erysiphaceae;g__Golovinomyces;s__Golovinomycesdepressus	Erysiphaceae	9	Pathotroph	Plant Pathogen	Microfungus	NULL	Probable	Biotrophic, with affected plant tissues damaged but usually not killing outright (Cannon & Kirk 2007)	b'Cannon PF, Kirk PM. 2007. Fungal Families of the World. CAB International, Cambridge (ISBN: 978-0851998275)'
ASV1029	k__Fungi;p__Ascomycota;c__Sordariomycetes;o__Hypocreales;f__Hypocreales_fam_Incertae_sedis;g__Acremonium;s__Acremoniumfurcatum	Acremonium	13	Pathotroph-Saprotroph-Symbiotroph	Animal Pathogen-Endophyte-Fungal Parasite-Plant Pathogen-Wood Saprotroph	Microfungus	Soft Rot	Possible	Endophyte detection method-culture (Hanada et al. 2010, Del Olmo-Ruiz & Arnold 2014); Likely opportunistic human pathogen (Irinyi et al. 2015)	b'Duncan CG, Eslyn WE. 1966. Mycologia 58:642-645 ((https://doi.org/10.2307/3757045)); Nilsson T. 1973. Studia Forestalia Suecica 104:1-40 ((https://pub.epsilon.slu.se/5711/)); Worrall JJ, et al. 1997. Mycologia 89:199-219 ((https://doi.org/10.2307/3761073)); Hanada RE, et al. 2010. Fungal Biology 114:901-910 ((https://doi.org/10.1016/j.funbio.2010.08.006)); Del Olmo-Ruiz M, Arnold AE. 2014. Myco…
ASV1030	k__Fungi;p__Basidiomycota;c__Agaricomycetes;o__Agaricales;f__Psathyrellaceae;g__Coprinopsis;s__Coprinopsisgonophylla	Agaricales	7	Pathotroph-Saprotroph-Symbiotroph	Bryophyte Parasite-Dung Saprotroph-Ectomycorrhizal-Fungal Parasite-Leaf Saprotroph-Plant Parasite-Undefined Saprotroph-Wood Saprotroph	Agaricoid-Gasteroid-Microfungus-Secotioid-Yeast	NULL	Possible	Mushrooms and toadstools, Gill fungi, Agarics... lignicolous, sometimes muscicolous or fungicolous, saprobic, mycorrhizal, rarely parasitic on plants or fungi (Kirk et al. 2008)	b'Kirk PM et al. 2008. Dictionary of the Fungi. Tenth Edition. CAB International, Wallingford (ISBN: 978-0851998268)'
ASV1031	k__Fungi;p__Ascomycota;c__Dothideomycetes;o__Pleosporales;f__Leptosphaeriaceae;g__Leptosphaeria;s__Leptosphaeriarubefaciens	Leptosphaeria	13	Pathotroph	Plant Pathogen	Microfungus	NULL	Probable	NULL	b'Tedersoo L, et al. 2014. Science 346:e1256688 ((https://doi.org/10.1126/science.1256688))'
ASV1032	k__Fungi;p__Basidiomycota;c__Agaricomycetes;o__Russulales;f__Peniophoraceae;g__Peniophora;s__Peniophoracinerea	Peniophora	13	Pathotroph-Saprotroph	Plant Pathogen-Wood Saprotroph	Corticioid	White Rot	Probable	NULL	b'Tedersoo L, et al. 2014. Science 346:e1256688 ((https://doi.org/10.1126/science.1256688))'
ASV1033	k__Fungi;p__Ascomycota;c__Lecanoromycetes;o__Acarosporales;f__Acarosporaceae;g__Neoacrodontiella;s__Neoacrodontiellaeucalypti	Acarosporaceae	9	Symbiotroph	Lichenized	Thallus	NULL	Highly Probable	Lichenized with green algae, usually on rocks and often in nutrient-enriched habitats (Cannon & Kirk 2007)	b'Cannon PF, Kirk PM. 2007. Fungal Families of the World. CAB International, Cambridge (ISBN: 978-0851998275)'
ASV1034	k__Fungi;p__Basidiomycota;c__Agaricomycetes;o__Trechisporales;f__Trechisporales_fam_Incertae_sedis;g__Sistotremastrum;s__Sistotremastrumniveocremeum	Sistotremastrum	13	Saprotroph	Undefined Saprotroph	NULL	White Rot	Probable	NULL	b'Tedersoo L, et al. 2014. Science 346:e1256688 ((https://doi.org/10.1126/science.1256688))'
ASV1035	k__Fungi;p__Ascomycota;c__Leotiomycetes;o__Helotiales;f__Dermateaceae;g__Laetinaevia;s__LaetinaeviaUnknown	Dermateaceae	9	Pathotroph-Saprotroph	Plant Pathogen-Plant Saprotroph	Microfungus	NULL	Probable	Saprobic or parasitic on herbaceous and woody material (Cannon & Kirk 2007)	b'Cannon PF, Kirk PM. 2007. Fungal Families of the World. CAB International, Cambridge (ISBN: 978-0851998275)'
ASV1036	k__Fungi;p__Basidiomycota;c__Agaricomycetes;o__Cantharellales;f__Ceratobasidiaceae;g__Ceratobasidium;s__CeratobasidiumUnknown	Ceratobasidiaceae	9	Pathotroph-Saprotroph-Symbiotroph	Endomycorrhizal-Plant Pathogen-Undefined Saprotroph	Microfungus	NULL	Possible	Best known as plant pathogens, but also saprobic. Species are endomycorrhizal with a wide range of plant roots - especially of Orchidaceae but also even bryophytes (Cannon & Kirk 2007)	b'Cannon PF, Kirk PM. 2007. Fungal Families of the World. CAB International, Cambridge (ISBN: 978-0851998275)'
ASV1037	k__Fungi;p__Ascomycota;c__Dothideomycetes;o__Pleosporales;f__Phaeosphaeriaceae;g__Phaeosphaeria;s__PhaeosphaeriaUnknown	Phaeosphaeria	13	Saprotroph	Undefined Saprotroph	NULL	NULL	Probable	NULL	b'Tedersoo L, et al. 2014. Science 346:e1256688 ((https://doi.org/10.1126/science.1256688))'
ASV1038	k__Fungi;p__Basidiomycota;c__Tremellomycetes;o__Tremellales;f__Bulleraceae;g__Genolevuria;s__Genolevuriaamylolytica	-	-	-	-	-	-	-	Unassigned	-
ASV1039	k__Fungi;p__Ascomycota;c__Dothideomycetes;o__Capnodiales;f__Cladosporiaceae;g__Rachicladosporium;s__Rachicladosporiumcboliae	-	-	-	-	-	-	-	Unassigned	-
ASV1040	k__Fungi;p__Basidiomycota;c__Agaricomycetes;o__Agaricales;f__Bolbitiaceae;g__Panaeolus;s__Panaeoluspapilionaceus	Agaricales	7	Pathotroph-Saprotroph-Symbiotroph	Bryophyte Parasite-Dung Saprotroph-Ectomycorrhizal-Fungal Parasite-Leaf Saprotroph-Plant Parasite-Undefined Saprotroph-Wood Saprotroph	Agaricoid-Gasteroid-Microfungus-Secotioid-Yeast	NULL	Possible	Mushrooms and toadstools, Gill fungi, Agarics... lignicolous, sometimes muscicolous or fungicolous, saprobic, mycorrhizal, rarely parasitic on plants or fungi (Kirk et al. 2008)	b'Kirk PM et al. 2008. Dictionary of the Fungi. Tenth Edition. CAB International, Wallingford (ISBN: 978-0851998268)'
[truncated: 477 more rows]

## Sheet: Table S7
Table S7. Viral families detected by Blast annotation of contigs assembled using non-normalized data in plants or cultured fungal colonies.
[truncated: 28 more rows]
